# Supplementary material for: A chromosome-level genome assembly provides insights into the environmental adaptability and outbreaks of Chlorops oryzae
Source: Commun Biol. 2022 Aug 26;5:881. doi: 10.1038/s42003-022-03850-7 (PMC9418232; doi:10.1038/s42003-022-03850-7)
Supplement: Supplementary file 4 — Supplementary Data 2 [file 42003_2022_3850_MOESM4_ESM.xlsx]

## Sheet: Twentyfour-vs-Thirtythree.DEGse
Supplementary Data 2. DET total with fpkm
gene_id	average_fpkm_Twentyfour	average_fpkm_Thirtythree	diffexp_log2fc_Twentyfour-vs-Thirtythree
CL2687.Contig2_All	133.23	2863.88	4.42978
CL2113.Contig3_All	11.053	326.67	4.88457
CL1492.Contig3_All	99.533	541.84	2.43335
CL1167.Contig4_All	7648.52	3618.78	-1.08946
CL1017.Contig1_All	2377.64	959.836	-1.31994
CL1492.Contig2_All	70.63	325.053	2.21892
CL3302.Contig3_All	712.873	153.783	-2.23681
CL410.Contig8_All	219.533	86.076	-1.37055
CL1167.Contig2_All	2451.09	874.636	-1.48645
Unigene11504_All	5.23	118.143	4.52284
CL860.Contig1_All	273.716	569.463	1.06355
Unigene5761_All	16.2	167.82	3.392
CL375.Contig5_All	165.52	23.216	-2.77903
CL2113.Contig1_All	7.273	266.113	5.18347
Unigene5700_All	14.296	137.283	3.28818
CL1492.Contig1_All	18.563	122.283	2.72627
CL282.Contig21_All	255.266	93.08	-1.46982
CL282.Contig24_All	181.806	53.563	-1.78433
Unigene4735_All	70.196	385.34	2.46153
Unigene2198_All	40.126	151.193	1.91806
Unigene865_All	915.846	267.923	-1.71727
CL158.Contig2_All	201.62	33.21	-2.54571
CL1434.Contig1_All	26.68	0.536	-5.71026
CL1163.Contig6_All	460.206	206.416	-1.15698
CL1017.Contig5_All	224.076	27.426	-3.06395
CL282.Contig19_All	111.836	28.936	-1.95483
CL3302.Contig1_All	241.48	40.706	-2.59765
Unigene14759_All	761.04	128.676	-2.57437
CL4533.Contig1_All	707.28	327.713	-1.12922
Unigene3595_All	20.083	67.623	1.76167
CL282.Contig11_All	179.523	56.77	-1.678
Unigene14681_All	6.333	90.15	3.8555
CL4312.Contig2_All	1396.27	379.676	-1.87004
Unigene10151_All	5.516	179.38	5.02526
Unigene4686_All	23.44	68.883	1.55658
Unigene5090_All	376.02	82.726	-2.18355
CL30.Contig16_All	1300.96	497.22	-1.40725
CL5103.Contig3_All	77.956	12.926	-2.59677
CL1267.Contig4_All	59.94	9.09	-2.66634
CL282.Contig8_All	123.35	51.366	-1.28836
CL282.Contig34_All	54.483	19.083	-1.52719
Unigene4175_All	356.81	147.66	-1.28182
CL77.Contig3_All	258.253	27.426	-3.18449
CL1167.Contig1_All	1159.56	430.77	-1.43145
Unigene2939_All	196.453	61.53	-1.66893
CL950.Contig4_All	221.973	33.226	-2.80582
CL4315.Contig1_All	573.483	255.963	-1.15725
CL1475.Contig8_All	112.963	235.04	1.06043
CL2027.Contig3_All	28.67	94.153	1.71865
CL3548.Contig2_All	45.866	113.296	1.31118
Unigene4548_All	145.826	48.166	-1.59679
CL282.Contig25_All	148.35	49.666	-1.60274
CL1163.Contig4_All	306.89	144.22	-1.08719
CL5116.Contig5_All	121.066	289.96	1.20609
CL282.Contig22_All	120.496	48.99	-1.30651
CL448.Contig4_All	59.3	139.936	1.24684
Unigene5289_All	58.14	172.543	1.56521
CL1936.Contig2_All	209.58	39.43	-2.39826
CL792.Contig2_All	1018.79	453.233	-1.17205
CL647.Contig2_All	251.23	79.706	-1.6634
Unigene4129_All	409.55	187.146	-1.11195
CL2351.Contig2_All	22.056	3.403	-2.66609
CL282.Contig32_All	176.813	64.233	-1.47451
CL1017.Contig3_All	289.22	76.263	-1.96149
CL282.Contig43_All	87.25	34.973	-1.33239
Unigene5649_All	70.726	21.31	-1.73268
CL3846.Contig4_All	66.71	145.106	1.12571
CL30.Contig12_All	372.986	95.323	-1.9872
CL282.Contig29_All	53.96	13.876	-1.99898
CL256.Contig3_All	105.13	14.756	-2.86142
CL1167.Contig3_All	1227.47	513.863	-1.25797
CL2490.Contig1_All	30.183	147.886	2.3018
CL282.Contig7_All	82.156	24.68	-1.7492
Unigene8980_All	4.006	65.643	4.06831
Unigene2393_All	243.21	109.983	-1.15412
CL3453.Contig3_All	155.67	521.206	1.73806
CL282.Contig5_All	107.833	43.23	-1.33427
Unigene2705_All	99.813	30.99	-1.68098
CL282.Contig27_All	64.06	27.983	-1.19874
CL5116.Contig2_All	87.916	250.656	1.45294
Unigene8710_All	189.806	51.38	-1.85967
CL282.Contig37_All	41.63	6.813	-2.6445
CL282.Contig30_All	41.573	11.916	-1.83267
CL3259.Contig2_All	99.47	35.183	-1.48779
Unigene11307_All	0.34	4.21	3.57015
CL282.Contig38_All	37.79	3.736	-3.37397
CL30.Contig4_All	81.36	315.806	1.97225
CL125.Contig1_All	1565.27	608.713	-1.38225
Unigene20730_All	93.203	33.136	-1.48575
Unigene2365_All	178.016	72.593	-1.2826
Unigene13112_All	172.05	54	-1.68181
CL1296.Contig4_All	774.07	311.846	-1.32483
Unigene13394_All	7.32	0.183	-5.28811
CL1126.Contig1_All	90.253	27.076	-1.72654
CL3644.Contig2_All	596.226	176.076	-1.76935
CL3645.Contig2_All	34.37	3.096	-3.49061
Unigene8968_All	523.756	231.273	-1.16029
CL950.Contig3_All	76.586	173.216	1.23619
CL3934.Contig1_All	220.616	85.39	-1.37912
Unigene2988_All	35.49	11.01	-1.68786
CL5103.Contig4_All	44.756	3.91	-3.50528
Unigene5750_All	71.396	9.833	-2.82859
CL30.Contig7_All	155.773	22.313	-2.80815
CL282.Contig28_All	125.836	57.213	-1.14052
CL282.Contig3_All	91.666	38.523	-1.29878
CL1643.Contig1_All	58.55	123.253	1.063
CL460.Contig1_All	101.856	207.066	1.0069
CL282.Contig10_All	44.486	18.873	-1.25765
CL1936.Contig4_All	118.24	31.393	-1.91131
CL702.Contig7_All	391.45	853.783	1.12155
CL1640.Contig1_All	82.863	21.696	-1.9521
CL3963.Contig3_All	183.133	47.06	-1.96061
CL3644.Contig1_All	488.843	133.633	-1.90156
CL102.Contig4_All	228.713	67.81	-1.74
CL158.Contig7_All	2.256	12.37	2.49859
Unigene148_All	25.35	2.383	-3.36155
CL282.Contig18_All	93.683	41.376	-1.18597
Unigene15095_All	305.506	121.016	-1.33744
CL191.Contig2_All	43.773	118.72	1.45046
Unigene13453_All	10.733	82.096	2.95661
CL282.Contig13_All	35.476	12.09	-1.58688
Unigene5092_All	228.873	94.723	-1.2832
CL1296.Contig3_All	618.286	252.82	-1.30763
CL191.Contig4_All	66.096	17.113	-2.00039
CL905.Contig4_All	13.466	44.77	1.74555
CL5022.Contig4_All	443.14	176.173	-1.36416
Unigene8898_All	53.586	12.21	-2.1009
Unigene4136_All	3.093	14.82	2.29271
CL4122.Contig2_All	25.746	6.193	-2.03581
CL282.Contig39_All	62.033	24.64	-1.35063
CL68.Contig1_All	9.063	41.616	2.18441
CL821.Contig1_All	0.646	13.56	4.31886
Unigene22173_All	0.22	5.573	4.63558
CL4856.Contig2_All	44.25	3.963	-3.44999
Unigene14920_All	58.39	9.57	-2.57785
CL30.Contig5_All	460.573	224.893	-1.04158
CL1361.Contig1_All	26.473	56.956	1.08941
CL536.Contig6_All	54.053	24.13	-1.16065
CL2536.Contig2_All	130.326	53.683	-1.27914
Unigene14903_All	15.496	55.076	1.86379
Unigene4137_All	16.423	36.74	1.16054
CL2019.Contig1_All	81.256	178.616	1.17349
CL158.Contig4_All	16.656	2.943	-2.4515
Unigene3536_All	19.826	45.123	1.19723
Unigene3275_All	1.336	8.88	2.73244
Unigene16438_All	80.313	33.783	-1.22784
CL282.Contig2_All	69.26	23.633	-1.5919
Unigene4775_All	23.013	6.526	-1.81684
Unigene3143_All	150.083	312.373	1.05667
Unigene15666_All	24.073	4.42	-2.43545
CL129.Contig5_All	50.176	105.89	1.04171
CL2530.Contig3_All	23.876	7.66	-1.6167
CL3310.Contig1_All	94.833	33.886	-1.48901
CL1936.Contig1_All	73.893	17.11	-2.14386
CL30.Contig3_All	487.24	229.813	-1.07915
Unigene14520_All	3.97	21.536	2.45188
CL4222.Contig1_All	160.01	47.883	-1.73794
Unigene5154_All	4.55	33.116	2.87436
Unigene1817_All	183.793	76.296	-1.26423
CL1162.Contig4_All	69.2	154.746	1.16082
CL1610.Contig8_All	4.74	15.593	1.74205
CL1163.Contig7_All	112.736	53.026	-1.09088
Unigene7652_All	38.69	12.21	-1.65834
CL3387.Contig4_All	22.553	49.446	1.13395
Unigene21752_All	45.263	14.793	-1.59728
CL3815.Contig1_All	124.276	59.193	-1.02924
Unigene11677_All	108.033	33.82	-1.68258
CL102.Contig11_All	184.893	70.856	-1.44292
CL1725.Contig3_All	75.816	169.526	1.16372
CL301.Contig9_All	61.126	19.786	-1.61454
CL3061.Contig1_All	50.763	19.686	-1.36487
CL805.Contig5_All	102.45	48.956	-1.06895
CL102.Contig22_All	138.376	24.286	-2.52622
CL102.Contig19_All	57.023	0.386	-7.22456
Unigene6725_All	3.776	17.116	2.21455
CL2663.Contig2_All	162.853	75.47	-1.1229
CL2985.Contig4_All	7.493	30.45	2.00899
CL2394.Contig5_All	46.66	23.143	-1.01168
Unigene4391_All	9.383	27.37	1.53269
Unigene16631_All	7.593	49.386	2.73885
Unigene10318_All	38.35	98.06	1.33746
CL2659.Contig3_All	17.4	45.743	1.39824
Unigene7339_All	18.293	83.2	2.21378
Unigene14533_All	16.14	1.363	-3.50602
CL77.Contig2_All	7.206	46.373	2.70944
Unigene783_All	73.053	21.84	-1.71176
CL2038.Contig2_All	16.076	4.05	-1.93952
Unigene2761_All	40.366	10.93	-1.8977
Unigene1846_All	4.233	15.886	1.93998
Unigene12610_All	165.956	332.943	1.00182
CL1163.Contig3_All	60.3	26.67	-1.17565
CL448.Contig3_All	17.76	41.37	1.21215
CL2572.Contig3_All	16.47	34.513	1.06567
CL1475.Contig4_All	24.106	49.056	1.01355
Unigene14354_All	45.436	19.596	-1.20936
CL30.Contig9_All	21.343	3.073	-2.78037
CL2449.Contig1_All	25.26	62.056	1.32728
CL1820.Contig4_All	53.706	17.253	-1.67206
CL1725.Contig1_All	176.176	87.526	-1.02327
CL282.Contig33_All	67.956	29	-1.23449
CL1695.Contig4_All	5.123	22.243	2.13559
CL2635.Contig2_All	6.293	2.936	-1.08842
Unigene14313_All	8.553	2.4	-1.82738
Unigene6051_All	32.053	65.826	1.03504
CL19.Contig10_All	29.176	9.173	-1.67823
CL3061.Contig2_All	31.576	12.21	-1.3854
CL282.Contig4_All	47.07	20.246	-1.23143
CL4660.Contig1_All	26.99	8.74	-1.60863
CL3984.Contig1_All	19.44	54.25	1.47283
Unigene4763_All	18.44	45.246	1.30332
Unigene7957_All	0	54.876	11.5756
Unigene2016_All	20.656	6.596	-1.6191
Unigene6827_All	0.84	4.78	2.43346
CL125.Contig3_All	232.603	80.443	-1.52672
CL1620.Contig1_All	365.466	147.396	-1.35944
Unigene22986_All	4.15	0	-11.4741
CL504.Contig2_All	25.466	12.52	-1.02942
CL363.Contig9_All	1.81	9.423	2.39774
Unigene1683_All	21.696	0.926	-4.53894
CL4666.Contig3_All	122.33	56.926	-1.09621
Unigene7305_All	11.47	0.793	-3.89001
CL4925.Contig3_All	32.34	10.586	-1.59335
Unigene7309_All	6.393	1.553	-1.9846
CL2165.Contig4_All	15.046	30.513	1.0326
CL2230.Contig5_All	19.193	47.063	1.29733
Unigene8926_All	4.616	43.266	3.24508
CL476.Contig5_All	7.26	28.94	1.99026
Unigene1761_All	0.756	5.893	2.94467
CL1255.Contig3_All	8.266	17.223	1.06076
CL2826.Contig4_All	26.283	12.263	-1.1148
Unigene529_All	218.96	100.413	-1.10876
CL2199.Contig4_All	48.276	22.2	-1.1481
CL5111.Contig5_All	8.793	19.693	1.1754
Unigene1690_All	13.75	4.213	-1.69701
CL3601.Contig3_All	31.996	12.833	-1.31046
Unigene2844_All	9.976	24.836	1.33291
Unigene10339_All	92.843	45.026	-1.03116
Unigene16591_All	87.906	41	-1.10853
Unigene9681_All	42.073	93.153	1.16674
Unigene3326_All	9.163	20.946	1.18284
CL639.Contig1_All	8.396	24.886	1.55749
CL2141.Contig2_All	7.1	0.06	-6.81221
CL1364.Contig8_All	3.24	10.076	1.64071
CL2618.Contig2_All	67.876	27.17	-1.29614
Unigene12068_All	1.323	20.703	3.94767
CL258.Contig4_All	0.3	5.12	4.06977
CL2153.Contig2_All	3.456	7.906	1.2134
Unigene9046_All	6.653	0.653	-3.30511
CL1565.Contig1_All	25.94	2.076	-3.62351
Unigene8587_All	145.99	52.306	-1.49237
CL1917.Contig4_All	5.25	2.633	-1.00549
Unigene3378_All	7.873	17.886	1.18489
Unigene3508_All	26.233	8.623	-1.60964
CL2278.Contig3_All	81.666	39.606	-1.04281
CL1211.Contig4_All	1.076	9.353	3.02671
CL2985.Contig1_All	23.67	7.883	-1.57679
CL1434.Contig2_All	29.84	0.49	-6.02176
CL4666.Contig1_All	117.79	40.65	-1.53629
CL207.Contig14_All	33.1	11.843	-1.48635
CL2351.Contig1_All	11.07	2.21	-2.26232
Unigene12123_All	13.333	0.466	-4.80212
CL493.Contig2_All	6.363	20.52	1.67956
CL284.Contig5_All	29.83	9.72	-1.59911
Unigene7207_All	23.463	9.1	-1.37447
CL1418.Contig1_All	0.6	8.063	3.69914
CL1696.Contig6_All	14.126	29.003	1.08604
CL3809.Contig3_All	7.783	1.733	-2.18098
Unigene5772_All	2.99	13.013	2.15722
CL1565.Contig2_All	26.713	3.383	-2.9498
CL4820.Contig3_All	5.776	12.876	1.13658
CL460.Contig9_All	23.833	49.076	1.03998
Unigene2900_All	39.673	16.283	-1.27693
CL271.Contig12_All	9.833	1.766	-2.52173
Unigene11329_All	9.64	20.726	1.10527
CL4145.Contig2_All	79.503	39.04	-1.02533
CL4242.Contig3_All	6.213	13.403	1.11732
Unigene4251_All	2.143	5.143	1.29146
Unigene10535_All	21.146	3.71	-2.47894
CL1296.Contig1_All	100.293	26.973	-1.88215
Unigene1624_All	39.423	18.276	-1.08994
CL363.Contig1_All	7.506	23.263	1.62265
CL207.Contig7_All	55.65	24.86	-1.172
CL3116.Contig2_All	38.05	16.206	-1.21232
CL3537.Contig1_All	20.843	62.21	1.58764
CL905.Contig1_All	5.253	15.54	1.55358
Unigene2184_All	6.423	0.763	-3.11069
CL301.Contig5_All	20.38	9.653	-1.06802
CL1330.Contig3_All	20.79	2.986	-2.82166
CL951.Contig4_All	23.453	9.43	-1.34178
Unigene4455_All	17.79	35.893	1.01352
Unigene7358_All	41.23	8.286	-2.37241
CL5107.Contig3_All	14.406	2.086	-2.78565
CL2615.Contig1_All	8.183	22.173	1.4078
CL607.Contig2_All	1.29	14.116	3.4899
CL4914.Contig1_All	2.7	7.856	1.55752
Unigene16196_All	11.136	27.606	1.35011
CL2805.Contig3_All	6.75	14.82	1.11842
CL4487.Contig3_All	59.56	19.98	-1.56507
CL1230.Contig2_All	2.793	8.443	1.60635
Unigene3875_All	4.813	11.163	1.20719
CL24.Contig3_All	9.566	20.41	1.06228
CL282.Contig9_All	10.196	2.4	-2.12588
CL1378.Contig7_All	2.753	6.383	1.20379
Unigene3655_All	2.323	5.853	1.33879
CL48.Contig2_All	13.066	28.92	1.12611
CL1170.Contig1_All	3.9	8.503	1.10566
Unigene13463_All	6.943	31.856	2.22447
CL2278.Contig2_All	52.66	13.726	-2.02913
CL3485.Contig2_All	33.51	8.193	-2.06328
CL951.Contig3_All	15.586	5.02	-1.65139
CL256.Contig2_All	25.783	60.73	1.21163
CL2375.Contig2_All	5.503	11.203	1.03193
CL2375.Contig3_All	0.926	3.79	2.04358
CL4787.Contig2_All	1.66	4.583	1.4753
CL258.Contig9_All	2.51	8.65	1.77813
CL2219.Contig2_All	21.753	49.666	1.19899
CL348.Contig2_All	2.986	0.683	-2.14903
Unigene13069_All	5.636	0.746	-2.93719
Unigene612_All	27.026	4.563	-2.57448
CL1410.Contig4_All	3.59	0.166	-4.42512
Unigene16374_All	98.546	41.663	-1.26246
CL1230.Contig4_All	1.37	5.523	2.04589
CL1461.Contig2_All	9.093	31.48	1.70515
CL2014.Contig2_All	28.483	8.983	-1.67917
CL207.Contig11_All	23.576	8.626	-1.4622
Unigene11453_All	3.663	12.286	1.75349
Unigene554_All	105.916	35.53	-1.57128
CL2291.Contig7_All	0.556	3.84	2.8079
CL4633.Contig1_All	2.746	1.043	-1.4224
CL5006.Contig2_All	8.666	3.226	-1.4075
Unigene8408_All	0.576	3.603	2.61123
CL683.Contig4_All	3.85	14.8	1.92681
CL462.Contig1_All	8.96	2.586	-1.81162
CL1275.Contig3_All	5.07	13.093	1.34846
CL144.Contig2_All	51.496	24.226	-1.09504
CL52.Contig1_All	6.74	14.843	1.12874
CL158.Contig3_All	1.613	6.68	2.07419
Unigene8394_All	6.123	13.206	1.10428
Unigene15051_All	4.22	0.323	-3.67241
CL2291.Contig5_All	12.796	5.94	-1.12178
CL1704.Contig9_All	0.29	6.906	4.49608
CL1346.Contig7_All	6.17	0	-10.2805
CL4623.Contig2_All	54.27	21.726	-1.33624
CL3273.Contig4_All	5.843	13.783	1.23161
CL282.Contig49_All	13.606	0.363	-5.27981
CL1015.Contig8_All	195.763	82.446	-1.26233
Unigene5469_All	4.06	15.526	1.96923
CL363.Contig5_All	7.086	3.543	-1.00355
Unigene8972_All	7.296	28.283	2.0014
CL1015.Contig9_All	79.603	22.186	-1.84234
CL3624.Contig2_All	2.28	6.183	1.44633
Unigene5055_All	3.403	8.403	1.28745
CL663.Contig1_All	12.543	5.403	-1.23301
CL207.Contig1_All	8.856	1.276	-2.79095
CL1778.Contig5_All	5.733	1.603	-1.82214
CL249.Contig6_All	1.053	4.583	2.15972
Unigene561_All	100.483	35.556	-1.51502
CL258.Contig3_All	1.24	5.596	2.1394
Unigene16316_All	41.486	9.806	-2.08433
CL114.Contig6_All	2.043	0.23	-3.1
CL1265.Contig3_All	8.41	1.08	-2.93107
CL282.Contig41_All	19.936	8.236	-1.30125
CL3369.Contig2_All	17.533	44.24	1.31646
CL3238.Contig1_All	14.4	50.836	1.85119
CL2313.Contig4_All	10.676	4.6	-1.20839
CL30.Contig6_All	40.256	4.186	-3.28691
CL2563.Contig5_All	25.976	8.636	-1.58318
CL1643.Contig2_All	5.716	14.303	1.31622
Unigene4308_All	13.813	4.573	-1.58823
Unigene14762_All	72.42	25.59	-1.53545
CL5013.Contig7_All	8.013	1.003	-2.96716
Unigene9885_All	2.826	9.113	1.72335
CL120.Contig1_All	6.736	13.82	1.01347
CL207.Contig16_All	13.42	2.513	-2.43778
CL1596.Contig2_All	0.366	1.706	2.24727
CL2565.Contig6_All	4.71	0.133	-5.14438
CL731.Contig10_All	4.87	13.63	1.463
CL2216.Contig3_All	13.22	4.5	-1.55743
CL1536.Contig1_All	8.81	4.083	-1.10139
CL129.Contig9_All	4.806	13.816	1.52492
Unigene5509_All	1.433	7.103	2.35159
CL209.Contig3_All	8.77	4.146	-1.07661
CL2141.Contig3_All	3.226	9.363	1.54242
Unigene768_All	73.01	153.683	1.09755
Unigene11070_All	261.923	132.206	-1.01874
CL129.Contig7_All	6.27	17.46	1.43428
CL3220.Contig3_All	5.656	13.596	1.30185
Unigene1953_All	18.52	8.133	-1.18561
Unigene14935_All	8.513	24.1	1.53887
CL639.Contig2_All	15.756	31.52	1.01111
CL3715.Contig1_All	3.656	0.786	-2.17046
Unigene15151_All	5.623	14.203	1.33663
CL3709.Contig1_All	19.26	8.81	-1.12651
CL4101.Contig1_All	151.906	61.923	-1.32003
CL114.Contig2_All	1.363	0.006	-8.10757
CL1364.Contig2_All	0.913	3.91	2.04628
Unigene4705_All	4.336	10.156	1.22838
Unigene2114_All	10.7	4.446	-1.25493
Unigene22084_All	0.816	7.35	3.11081
CL282.Contig1_All	6.476	0.363	-4.21431
Unigene2017_All	1.913	6.71	1.79449
Unigene166_All	0.366	5.57	3.91359
CL805.Contig9_All	19.37	6.776	-1.47141
CL1774.Contig2_All	1.853	9.453	2.35987
Unigene16132_All	3.28	10.833	1.75003
Unigene8818_All	30.823	11.55	-1.41785
Unigene2292_All	1.253	2.853	1.20501
Unigene738_All	8.16	19.5	1.28417
CL2520.Contig3_All	6.353	1.45	-2.12662
CL30.Contig2_All	21.843	3.106	-2.86185
Unigene3521_All	3.013	8.206	1.43874
CL1230.Contig3_All	5.37	10.976	1.02276
CL4592.Contig1_All	9.463	3.876	-1.30369
CL4703.Contig4_All	19.336	8.943	-1.1406
CL95.Contig8_All	3.96	8.933	1.17594
Unigene5114_All	2.803	6.59	1.25187
Unigene11798_All	27.986	12.82	-1.13541
Unigene11970_All	51.606	6.43	-2.99647
CL1620.Contig2_All	35.176	16.26	-1.08769
Unigene6867_All	2.713	7.69	1.53938
CL909.Contig3_All	1.9	5.236	1.47397
Unigene6306_All	2.203	14.016	2.72637
CL546.Contig2_All	1.823	0.156	-3.55318
Unigene5016_All	1.826	0.12	-3.90455
Unigene7150_All	5.863	16.786	1.55457
Unigene2419_All	0.676	7.04	3.31962
CL241.Contig4_All	14.883	7.326	-1.01713
CL2228.Contig3_All	40.746	17.023	-1.24474
Unigene5891_All	2.246	9.286	2.05696
CL5002.Contig2_All	8.626	25.433	1.55196
CL2214.Contig1_All	14.083	4.71	-1.58735
CL1613.Contig2_All	9.336	23.106	1.31229
CL1585.Contig2_All	0.74	5.89	3.0359
CL1012.Contig1_All	4.503	0.33	-3.81949
Unigene4277_All	0.483	2.733	2.48971
CL878.Contig2_All	1.406	4.426	1.66127
CL847.Contig5_All	4.266	0.796	-2.49327
Unigene10050_All	2.803	12.37	2.14521
CL4142.Contig1_All	25.733	12.826	-1.02138
Unigene28_All	14.693	4.94	-1.58881
Unigene3319_All	17.193	8.563	-1.02952
CL3181.Contig5_All	13.416	5.006	-1.40412
CL4026.Contig2_All	1.083	4.35	1.99273
Unigene16050_All	12.32	3.756	-1.66652
Unigene9215_All	3.013	0.203	-3.87352
CL3914.Contig4_All	5.523	11.446	1.04137
CL125.Contig2_All	198.356	81.733	-1.28628
Unigene15332_All	10.203	0.446	-4.50084
CL2530.Contig1_All	6.096	2.143	-1.53424
CL249.Contig15_All	5.166	1.703	-1.56386
CL1631.Contig1_All	0.176	3	4.12599
Unigene4055_All	3.723	8.82	1.23172
Unigene3977_All	0.413	3.036	2.91693
CL4080.Contig2_All	2.623	15.763	2.5878
CL282.Contig46_All	20.65	8.123	-1.39006
Unigene23754_All	2.57	0.14	-4.15268
Unigene10446_All	14.583	0.783	-4.22569
CL375.Contig4_All	3.653	9.27	1.36049
CL938.Contig1_All	6.126	14.683	1.26242
CL2480.Contig5_All	1.046	3.72	1.8306
CL824.Contig7_All	1.296	3.636	1.48472
CL282.Contig6_All	21.016	9.053	-1.23053
CL3580.Contig1_All	1.73	5.26	1.62053
CL230.Contig1_All	1.52	6.033	2.0049
CL1345.Contig1_All	4.26	2.02	-1.09349
CL7.Contig13_All	6.273	2.846	-1.10955
CL301.Contig2_All	11.33	4.6	-1.26479
CL241.Contig7_All	10.083	3.523	-1.51926
CL838.Contig2_All	13.616	5.473	-1.29881
Unigene10398_All	13.586	34.786	1.38828
Unigene2551_All	0.063	2.253	5.11371
CL19.Contig15_All	6.856	2.46	-1.50043
Unigene342_All	15.253	6.366	-1.26105
CL1955.Contig2_All	1.586	5.336	1.75714
Unigene726_All	5.973	20.83	1.82812
Unigene7766_All	4.133	0.9	-2.14457
CL448.Contig2_All	7.276	22.226	1.5979
Unigene1947_All	0.583	3.786	2.69857
Unigene13956_All	0.876	7.34	3.09945
CL3376.Contig1_All	7.116	2.536	-1.5189
CL2038.Contig1_All	3.83	0.516	-2.86275
CL2166.Contig2_All	0.596	7.853	3.70611
Unigene20716_All	11.183	4.936	-1.21417
CL547.Contig3_All	4.966	2.03	-1.2889
Unigene13367_All	9.083	23.59	1.35816
CL30.Contig19_All	38.73	9.573	-1.99772
Unigene4632_All	14.686	7.036	-1.05959
CL1830.Contig2_All	3.176	12.863	1.9482
CL182.Contig2_All	3.486	0.306	-3.53751
CL1447.Contig1_All	0.643	15.89	4.67723
CL1412.Contig5_All	2.97	6.43	1.1301
Unigene2111_All	7.383	17	1.19739
CL2739.Contig1_All	3.963	0.603	-2.69835
CL2317.Contig3_All	4.363	8.97	1.04526
CL525.Contig2_All	5.21	11.386	1.12604
Unigene15240_All	1.713	10.75	2.67689
CL4456.Contig3_All	6.473	2.566	-1.32821
Unigene15922_All	4.73	0.786	-2.57921
CL4122.Contig9_All	29.126	14.673	-1.02103
CL973.Contig3_All	78.05	35.873	-1.17972
CL1302.Contig2_All	14.42	6.146	-1.24849
CL4774.Contig1_All	3.43	7.886	1.20555
CL2113.Contig2_All	0.336	3.47	3.4024
CL1705.Contig2_All	0	4.226	9.22561
CL824.Contig6_All	1.58	4.386	1.46136
Unigene22116_All	0	8.333	9.21719
CL5141.Contig1_All	1.936	0	-9.22274
CL1696.Contig13_All	14	6.586	-1.11229
CL363.Contig8_All	1.93	3.943	1.00014
CL731.Contig7_All	6.803	15.56	1.17411
CL4340.Contig2_All	13.653	6.663	-1.03421
CL2840.Contig3_All	3.71	1.343	-1.46721
Unigene30_All	20.736	9.98	-1.06197
CL3177.Contig1_All	11.66	0.13	-6.45425
CL3103.Contig1_All	3.863	8.436	1.14794
CL2996.Contig4_All	3.113	0.496	-2.66677
CL5022.Contig1_All	57.01	20.42	-1.54555
CL1042.Contig1_All	5.726	0.76	-2.94493
CL2299.Contig3_All	0.693	3.496	2.29837
CL1813.Contig3_All	25.26	12.723	-1.02064
Unigene1681_All	7.75	3.023	-1.3367
CL1584.Contig3_All	1.973	4.396	1.14543
CL1211.Contig5_All	15.356	7.596	-1.00062
CL3429.Contig2_All	17.61	8.426	-1.04655
CL1529.Contig2_All	35.346	14.693	-1.29745
CL4177.Contig3_All	15.26	6.383	-1.25065
CL1954.Contig3_All	7.136	2.536	-1.53203
CL1778.Contig6_All	2.746	6.273	1.16149
CL2442.Contig2_All	2.106	0.376	-2.45504
CL514.Contig2_All	4.72	2.15	-1.11228
CL124.Contig1_All	3.896	1.096	-1.82136
Unigene10907_All	0.67	4.776	2.87389
CL1158.Contig2_All	16.25	33.293	1.03022
CL5043.Contig18_All	50.486	17.493	-1.55255
CL1387.Contig9_All	4.52	12.953	1.47777
CL3004.Contig11_All	4.793	13.116	1.43984
CL3645.Contig1_All	1.793	7.25	1.99615
CL4416.Contig2_All	13.253	6.243	-1.05832
CL2078.Contig7_All	5.606	2.59	-1.13854
Unigene16625_All	25.473	3.343	-2.92044
CL560.Contig6_All	7.036	0.653	-3.39015
CL158.Contig6_All	1.423	4.186	1.58738
Unigene231_All	8.166	3.77	-1.09871
Unigene15324_All	3.53	0.65	-2.40752
CL785.Contig3_All	2.87	8.173	1.50853
Unigene5263_All	0.693	1.756	1.35256
Unigene1677_All	0.486	2.233	2.20161
CL3601.Contig1_All	19.09	8.093	-1.24128
CL3982.Contig2_All	4.76	10.82	1.18477
Unigene12092_All	5.593	0.513	-3.44677
CL5043.Contig9_All	50.53	25.33	-1.017
CL2687.Contig1_All	8.106	2.256	-1.81609
CL1917.Contig3_All	1.356	0.6	-1.18781
CL4970.Contig1_All	3.563	7.893	1.17795
Unigene12009_All	6.82	23.986	1.84147
Unigene14664_All	2.673	9.863	1.92183
CL1390.Contig6_All	8.846	17.89	1.00809
Unigene2367_All	0.193	8.18	5.31791
CL982.Contig9_All	2.53	5.98	1.23512
Unigene1710_All	3.246	0.806	-2.07961
Unigene10029_All	2.176	5.976	1.49012
Unigene7223_All	6.413	1.493	-2.05996
CL870.Contig4_All	3.51	1.17	-1.55449
CL612.Contig7_All	7.306	1.88	-1.9862
Unigene7796_All	3.606	0.203	-4.10699
CL4717.Contig2_All	2.923	7.743	1.40764
CL309.Contig4_All	2.056	5.433	1.41403
Unigene5789_All	12.366	2.623	-2.21919
CL2656.Contig2_All	6.733	17.653	1.42586
CL1099.Contig3_All	8.056	3.8	-1.07626
CL1398.Contig2_All	2.26	6.373	1.4826
Unigene2570_All	0.173	1.7	3.30628
Unigene5285_All	13.37	5.473	-1.24933
Unigene3634_All	5.55	1.97	-1.48722
CL547.Contig1_All	0	2.386	8.94085
Unigene3661_All	3.596	10.923	1.57732
CL2411.Contig3_All	2.73	6.716	1.27457
CL1496.Contig3_All	5.02	1.44	-1.79634
CL398.Contig3_All	7.22	15.173	1.03565
CL4735.Contig1_All	9.07	3.46	-1.42242
Unigene13571_All	7.07	0.783	-3.14403
CL1890.Contig2_All	1.123	3.483	1.64497
CL2854.Contig1_All	20.383	8.316	-1.29583
CL1174.Contig2_All	7.81	2.46	-1.67209
CL4445.Contig2_All	3.626	1.15	-1.65438
CL2513.Contig1_All	5.796	2.003	-1.51703
Unigene5312_All	0.63	2.713	2.11131
Unigene5020_All	4.146	1.5	-1.46463
Unigene17778_All	5.4	0.053	-6.62124
CL2479.Contig2_All	27.916	13.523	-1.02877
CL105.Contig2_All	2.863	6.236	1.08779
CL207.Contig2_All	14.99	6.286	-1.25371
Unigene5819_All	2.8	0.223	-3.66949
CL175.Contig2_All	4.896	10.003	1.03063
CL7.Contig1_All	6.713	2.27	-1.56439
Unigene10456_All	13.566	2.906	-2.18026
Unigene1590_All	1.936	5.33	1.46851
CL7.Contig4_All	5.836	2.066	-1.51492
CL2956.Contig1_All	7.1	2.47	-1.5104
CL350.Contig12_All	2.323	0.773	-1.57793
CL3453.Contig6_All	3.793	0.79	-2.3114
CL1060.Contig2_All	2.47	6.786	1.46528
CL2633.Contig3_All	4.416	12.67	1.55214
CL2924.Contig1_All	0.79	3.76	2.27938
Unigene10170_All	90.193	38.086	-1.25073
CL1318.Contig6_All	0.576	2.716	2.20375
CL3715.Contig2_All	4.733	2.093	-1.13255
CL350.Contig2_All	0	1.006	8.82129
CL626.Contig3_All	3.793	7.86	1.0691
Unigene2105_All	0.363	2.123	2.49686
CL3394.Contig1_All	3.913	9.836	1.33794
CL3628.Contig1_All	1.576	6.89	2.09792
CL1911.Contig2_All	1.92	4.03	1.05989
CL2463.Contig4_All	1.14	4.236	1.90548
CL102.Contig16_All	37.426	13.246	-1.50742
CL373.Contig4_All	2.033	0.596	-1.74492
Unigene194_All	0.803	3.11	1.94331
CL1231.Contig1_All	2.043	7.583	1.87185
CL156.Contig8_All	4.036	1.18	-1.74539
CL2484.Contig1_All	59.956	28.436	-1.08783
Unigene5049_All	4.956	11.146	1.16767
Unigene3842_All	0.013	2.153	7.37447
Unigene14291_All	3.746	0.623	-2.53176
CL3799.Contig1_All	5.45	11.133	1.03918
CL3860.Contig1_All	1.09	2.81	1.38099
CL3876.Contig2_All	12.136	1.223	-3.37118
CL5022.Contig3_All	66.873	32.243	-1.06294
CL1034.Contig3_All	6.76	2.11	-1.67372
CL2025.Contig2_All	2.68	0.7	-1.9612
Unigene1065_All	1.88	12.703	2.73395
CL1015.Contig10_All	32.27	9.783	-1.7394
CL325.Contig4_All	2.943	0.376	-2.96612
CL309.Contig1_All	4.18	8.453	1.00818
CL279.Contig9_All	0.003	1.253	7.97808
CL1072.Contig2_All	0.18	1.443	3.03586
CL3514.Contig1_All	4.85	2.11	-1.21563
CL4203.Contig1_All	5.623	2.106	-1.40527
CL2090.Contig1_All	7.803	3.53	-1.138
CL2025.Contig5_All	7.79	3.586	-1.1312
Unigene9208_All	7.89	0.593	-3.69303
CL2096.Contig1_All	4.55	1.436	-1.64908
CL282.Contig36_All	2.76	0.536	-2.37982
Unigene21975_All	3.446	0.043	-6.45774
CL1679.Contig10_All	6.006	2.313	-1.36532
Unigene14206_All	0.263	2.466	3.20059
CL347.Contig14_All	7.716	15.396	1.00616
Unigene6756_All	2.966	7.03	1.28497
Unigene24105_All	9.616	0.503	-4.21598
Unigene3406_All	2.693	6.023	1.15131
CL2732.Contig1_All	7.77	3.546	-1.12134
Unigene1643_All	1.526	0.163	-3.19434
CL3924.Contig2_All	21.82	9.293	-1.22783
Unigene7320_All	3.73	1.09	-1.7372
CL3837.Contig1_All	1.303	5.34	2.00175
CL3028.Contig3_All	0.666	2.356	1.80648
CL878.Contig6_All	2.11	4.406	1.06856
CL4445.Contig3_All	4.28	1.716	-1.32601
CL3273.Contig2_All	5.14	10.3	1.01935
Unigene17936_All	19.063	0.75	-4.62544
CL1744.Contig1_All	0.416	2.686	2.66451
CL314.Contig1_All	4.283	1.066	-2.00708
CL2633.Contig2_All	9.463	20.066	1.11901
CL2890.Contig1_All	18.69	7.43	-1.3443
CL393.Contig3_All	10.58	5.24	-1.01262
Unigene1104_All	5.53	0.62	-3.13746
CL1931.Contig4_All	0.246	1.59	2.67513
CL1366.Contig1_All	5.133	0.33	-3.97264
CL5043.Contig12_All	12.48	27.276	1.07208
CL3424.Contig4_All	1.986	4.403	1.13282
CL998.Contig2_All	11.236	4.966	-1.16563
CL2217.Contig2_All	0.993	4.62	2.18811
CL1578.Contig1_All	0.716	2.876	1.9434
CL241.Contig1_All	7.843	2.853	-1.49218
CL1897.Contig3_All	28.653	6.5	-2.13526
CL7.Contig16_All	2.15	5.87	1.42131
CL1064.Contig1_All	4.22	1.15	-1.85366
CL4854.Contig5_All	2.776	1.196	-1.18517
Unigene193_All	2.313	5.426	1.22751
Unigene17047_All	2.826	0.05	-5.70696
Unigene2052_All	0.286	1.356	2.25631
CL2051.Contig2_All	12.65	5.703	-1.13149
Unigene3627_All	6.57	14.23	1.11281
Unigene16013_All	1.386	4.223	1.61616
CL1695.Contig1_All	5.143	1.653	-1.65144
CL624.Contig1_All	5.55	1.663	-1.75478
Unigene8688_All	10.433	23.8	1.18306
CL4203.Contig2_All	6.213	2.863	-1.13037
CL105.Contig6_All	2.366	4.906	1.04804
Unigene18137_All	0.046	7.19	7.32439
CL3561.Contig1_All	10.34	3.55	-1.51212
CL2529.Contig2_All	7.26	3.25	-1.16799
Unigene9792_All	1.566	3.633	1.21656
CL667.Contig3_All	2.136	4.66	1.09631
CL5096.Contig2_All	4.413	1.676	-1.37603
Unigene4239_All	0.17	1.52	3.1799
Unigene8091_All	0.756	0	-8.46546
CL511.Contig2_All	5.443	1.97	-1.45619
CL2515.Contig7_All	1.94	0.3	-2.6781
CL2632.Contig2_All	2.156	0.16	-3.83927
CL1014.Contig1_All	2.716	6.39	1.23538
CL708.Contig2_All	3.896	8.486	1.11921
CL2432.Contig1_All	3.596	11.7	1.7402
Unigene2399_All	2.053	0.92	-1.15515
Unigene15335_All	6.626	0.363	-4.16752
CL2829.Contig1_All	7.683	3.313	-1.21911
CL1795.Contig3_All	3.41	7.006	1.03599
CL1382.Contig1_All	3.3	0.88	-1.8952
CL1230.Contig7_All	1.94	4.203	1.13523
Unigene8098_All	1.636	4.166	1.31228
CL2097.Contig1_All	0.8	4.82	2.5749
CL472.Contig3_All	5.216	1.76	-1.58127
CL3556.Contig3_All	7.013	1.463	-2.27916
CL2328.Contig3_All	27.01	12.136	-1.16913
CL4774.Contig3_All	0.993	3.12	1.64082
CL1189.Contig1_All	1.196	4.45	1.89609
Unigene10893_All	0.6	2.323	1.91947
Unigene9917_All	2.406	0.316	-2.90653
CL824.Contig1_All	1.026	4.6	2.162
CL554.Contig2_All	3.48	9.023	1.38684
CL182.Contig1_All	2.006	0.183	-3.5056
CL5128.Contig3_All	1.53	7.733	2.292
CL459.Contig10_All	0	0.866	8.38785
CL282.Contig17_All	5.15	1.376	-1.88033
CL3028.Contig4_All	2.396	4.836	1.01222
CL1879.Contig1_All	11.28	4.95	-1.17295
Unigene2306_All	0.443	2.88	2.70826
Unigene11489_All	7.99	2.863	-1.49556
CL276.Contig8_All	2.056	0.796	-1.35896
Unigene4654_All	4.146	1.23	-1.73187
CL1445.Contig1_All	3.27	0.613	-2.47801
CL226.Contig1_All	17.673	37.45	1.05401
CL3417.Contig1_All	23.6	11.503	-1.07632
CL3321.Contig1_All	3.58	1.073	-1.74885
Unigene19290_All	5.71	12.2	1.11292
CL202.Contig3_All	0.62	3.97	2.68582
CL389.Contig2_All	4.636	10.203	1.13684
Unigene4610_All	0	3.27	8.34087
Unigene5252_All	3.663	1.346	-1.43315
CL867.Contig3_All	0.333	1.816	2.45465
CL3423.Contig1_All	8.5	3.453	-1.28597
Unigene11940_All	58.403	27.326	-1.10689
Unigene666_All	3.743	8.186	1.16498
CL607.Contig1_All	1.276	3.76	1.59551
CL232.Contig1_All	2.466	0.016	-7.18365
Unigene11249_All	2.52	5.553	1.15242
CL3047.Contig1_All	1.34	4.536	1.74342
Unigene5359_All	6.57	2.266	-1.56508
CL4522.Contig2_All	4.883	1.816	-1.43129
Unigene7267_All	2.453	0.3	-3.05282
Unigene10646_All	11.716	4.48	-1.36905
Unigene3607_All	3.86	1.75	-1.1081
CL371.Contig4_All	4.453	2.19	-1.03518
CL312.Contig2_All	3.236	7.483	1.20686
CL280.Contig1_All	1.956	4.99	1.34487
CL744.Contig2_All	7.24	2.11	-1.78436
CL4064.Contig2_All	2.986	6.996	1.23223
Unigene15561_All	2.466	0.156	-4.02008
CL1599.Contig3_All	2.463	5.266	1.08157
CL1695.Contig3_All	3.566	9.233	1.37415
CL1341.Contig2_All	2.76	0.816	-1.78484
CL2042.Contig1_All	2.423	5.996	1.31856
Unigene13942_All	6.006	0.316	-4.2062
CL3453.Contig1_All	20.623	10.12	-1.04441
Unigene21860_All	4.963	0.156	-5.09399
CL1081.Contig3_All	0	1.186	8.27099
CL4494.Contig2_All	2.806	0.453	-2.63133
Unigene2083_All	9.98	5.03	-1.0009
CL1131.Contig1_All	6.173	1.513	-2.03544
Unigene4167_All	2.613	1.06	-1.30362
CL25.Contig4_All	3.62	8.293	1.1855
CL1884.Contig1_All	3.3	0.196	-4.0497
CL162.Contig1_All	15.116	1.13	-3.72415
CL3328.Contig2_All	3.38	1.37	-1.29325
Unigene3043_All	2.463	5.633	1.19207
Unigene4210_All	3.073	1.4	-1.10931
CL1382.Contig2_All	4.666	1.956	-1.23068
CL377.Contig1_All	0.766	3.59	2.23132
CL2211.Contig3_All	3.153	6.51	1.03075
CL1444.Contig1_All	4.95	9.736	1.00472
Unigene5053_All	3.613	1.003	-1.89108
CL1093.Contig3_All	3.523	0.863	-2.02197
CL2387.Contig2_All	0	1.806	8.22614
Unigene11907_All	3.376	12.56	1.91669
CL1202.Contig1_All	3.566	1.233	-1.52811
CL239.Contig5_All	3.543	1.533	-1.21143
CL1584.Contig1_All	1.56	3.69	1.23791
CL630.Contig3_All	0	1.743	8.21216
Unigene5864_All	6.973	0.306	-4.50903
CL4167.Contig3_All	1.986	4.556	1.18129
Unigene15261_All	9.31	2.613	-1.86696
Unigene6270_All	3.62	12.72	1.80122
Unigene1966_All	2.636	6.326	1.25542
CL1038.Contig2_All	1.27	2.756	1.12156
CL3693.Contig4_All	3.426	1.33	-1.35556
Unigene13122_All	4.246	8.886	1.09864
CL1528.Contig2_All	2.98	6.433	1.13182
Unigene11270_All	2.496	5.386	1.12155
CL2574.Contig1_All	63.786	30.39	-1.08181
CL1011.Contig8_All	1.946	5.286	1.4612
Unigene256_All	0.663	2.413	1.86662
Unigene8957_All	1.026	3.263	1.70619
CL282.Contig14_All	3.773	0.986	-1.97154
CL1890.Contig3_All	0.19	1.096	2.53034
CL3791.Contig1_All	4.036	9.023	1.16709
CL282.Contig44_All	9.453	4.19	-1.1779
Unigene3648_All	4.476	1.583	-1.49775
Unigene7285_All	5.156	13.4	1.4106
Unigene8965_All	5.333	1.456	-1.83711
CL5054.Contig1_All	1.06	2.78	1.39235
CL809.Contig1_All	0.253	1.153	2.22494
CL325.Contig6_All	6.266	3.05	-1.03134
CL878.Contig3_All	1.96	0.593	-1.68664
CL1735.Contig5_All	2.983	0.996	-1.56396
CL1726.Contig1_All	1	2.933	1.53739
CL977.Contig10_All	0.023	0.666	4.83879
CL2042.Contig3_All	2.236	0.353	-2.65575
CL864.Contig1_All	0.496	5.026	3.36308
CL668.Contig2_All	7.636	1.826	-2.11918
Unigene87_All	1.073	2.16	1.01482
CL2624.Contig4_All	3.833	1.403	-1.45916
CL534.Contig7_All	4.24	1.033	-1.99145
Unigene10429_All	13.153	26.666	1.04965
Unigene7595_All	3.143	0.303	-3.35702
CL1184.Contig1_All	4.43	2.166	-1.03822
CL887.Contig4_All	3.78	7.696	1.05468
Unigene14889_All	0.33	1.99	2.58338
CL1611.Contig4_All	4.926	1.926	-1.38262
Unigene13628_All	0.713	3.103	2.15614
CL2996.Contig6_All	1.286	4.19	1.65052
CL1931.Contig5_All	0.036	1.646	5.48851
Unigene15302_All	0.28	4.596	4.03787
CL5030.Contig3_All	5.53	1.823	-1.58031
CL2195.Contig2_All	23.04	58.51	1.36881
CL4074.Contig3_All	37.633	5.81	-2.66892
Unigene3042_All	15.383	5.306	-1.54275
CL2027.Contig2_All	1.373	3.293	1.27096
CL1042.Contig2_All	1.303	4.953	1.87255
CL2881.Contig4_All	7.993	3.183	-1.32536
CL4207.Contig3_All	30.676	15.153	-1.01312
Unigene7425_All	4.45	0.573	-2.93941
CL5125.Contig2_All	2.446	8.616	1.79629
Unigene71_All	7.62	3.44	-1.14534
CL259.Contig2_All	2.603	1.21	-1.10682
CL2886.Contig2_All	1.453	3.513	1.2667
CL4570.Contig1_All	1.146	4.036	1.77735
Unigene15031_All	19.793	6.813	-1.50778
CL5008.Contig1_All	0.816	2.136	1.39282
Unigene1276_All	1.233	7.636	2.65906
CL1259.Contig2_All	6.493	1.723	-1.9367
Unigene7455_All	4.253	14.86	1.82575
Unigene6851_All	3.346	8.596	1.39846
CL1716.Contig1_All	3.586	7.763	1.12084
CL1114.Contig1_All	1.876	0.12	-4.00653
Unigene14241_All	2.963	0.99	-1.58544
Unigene1932_All	4.65	0.743	-2.6183
CL1371.Contig3_All	4.653	2.093	-1.14615
Unigene16855_All	0.196	3.18	3.99347
CL7.Contig15_All	2.546	0.5	-2.37002
CL2624.Contig3_All	3.5	1.483	-1.24241
Unigene6598_All	6.866	3.146	-1.1164
Unigene4870_All	0.553	2.153	1.98233
Unigene14364_All	2.026	0.053	-5.26172
CL4623.Contig1_All	5.2	0.58	-3.16663
CL253.Contig1_All	6.073	18.3	1.59535
CL951.Contig5_All	9.1	4.393	-1.09158
CL3205.Contig1_All	2.683	5.473	1.04051
CL627.Contig6_All	1.843	5.153	1.46592
CL2355.Contig3_All	2.09	4.233	1.01695
Unigene26_All	8.706	3.426	-1.35983
CL824.Contig4_All	0.303	1.266	2.09172
CL363.Contig4_All	2.113	4.743	1.16319
Unigene5003_All	0.61	0.1	-2.61987
Unigene14385_All	9.806	4.736	-1.04088
Unigene5014_All	0.136	1.2	3.12146
Unigene12705_All	0.35	1.166	1.75632
CL1364.Contig5_All	0.683	2.066	1.58731
Unigene17258_All	5.143	0.18	-4.81388
CL2469.Contig3_All	1.776	0.553	-1.67975
CL2515.Contig2_All	1.95	4.026	1.0507
CL2199.Contig3_All	4.85	2.066	-1.24465
CL1341.Contig1_All	0.33	1.486	2.15615
CL1414.Contig2_All	1.793	4.41	1.29289
CL3001.Contig2_All	0	2.546	7.90025
CL1306.Contig1_All	8.15	2.206	-1.91313
CL114.Contig1_All	0	0.56	7.89482
CL5160.Contig6_All	4.29	2.033	-1.09951
CL2880.Contig4_All	3.226	10.456	1.68681
Unigene10960_All	3.06	0.916	-1.69619
Unigene1959_All	6.543	2.323	-1.47944
CL5018.Contig1_All	3.866	1.51	-1.33751
CL4004.Contig2_All	10.706	3.963	-1.41283
CL1015.Contig6_All	6.72	1.73	-1.92963
Unigene11365_All	2.423	5.006	1.05803
CL4602.Contig1_All	0.996	2.833	1.52451
CL347.Contig13_All	2.723	6.406	1.2086
CL5151.Contig1_All	15.486	5.646	-1.39512
CL271.Contig6_All	2.376	5.15	1.11145
CL422.Contig9_All	10.593	4.49	-1.22707
CL1867.Contig5_All	0.123	2.79	4.4417
CL428.Contig1_All	5.236	2.12	-1.30344
CL2307.Contig1_All	0.99	2.69	1.43226
CL785.Contig2_All	0	1.31	7.84772
CL1072.Contig1_All	0.073	0.896	3.50266
CL840.Contig1_All	0.653	2.826	2.13341
CL239.Contig3_All	3.586	1.723	-1.06321
CL1206.Contig2_All	1.213	3.563	1.58604
CL1624.Contig1_All	2.28	4.89	1.10063
Unigene18928_All	0.186	1.81	3.33743
CL674.Contig1_All	0.476	1.673	1.84647
Unigene15166_All	3.083	0.936	-1.68361
Unigene10701_All	3.35	0	-7.8267
CL1802.Contig7_All	11.73	5.656	-1.02724
CL258.Contig12_All	1.876	3.966	1.07305
CL290.Contig11_All	0	0.37	7.81071
CL2349.Contig10_All	1.076	2.216	1.04051
Unigene7314_All	7.27	15.096	1.05277
Unigene2006_All	2.99	6.61	1.14033
CL423.Contig4_All	0.623	1.963	1.64993
CL4915.Contig1_All	1.663	5.363	1.67401
CL1795.Contig1_All	2.133	4.796	1.15412
CL2340.Contig5_All	4.633	2.29	-1.00709
Unigene17071_All	2.776	0.606	-2.19815
Unigene13752_All	3.113	9.066	1.57389
CL4430.Contig2_All	1.986	5.59	1.49035
Unigene17059_All	5.543	1.09	-2.31319
CL3163.Contig1_All	4.693	2.323	-1.0111
CL2381.Contig4_All	1.603	0.373	-2.11808
Unigene3970_All	0.043	2.58	5.91392
CL1288.Contig2_All	2.536	5.983	1.2291
Unigene13991_All	2.406	0.146	-4.00653
CL1883.Contig1_All	0.903	2.403	1.40136
CL5044.Contig4_All	1.896	0.486	-2.01808
CL2096.Contig2_All	3.383	1.42	-1.26983
Unigene4796_All	0.033	0.53	3.86132
Unigene13617_All	7.933	1.73	-2.16572
CL4032.Contig1_All	3.603	7.466	1.06102
Unigene14651_All	1.423	3.57	1.34711
Unigene15087_All	4.656	16.363	1.83915
CL511.Contig3_All	5.476	2.603	-1.05439
CL1173.Contig1_All	4.443	1.716	-1.40027
CL3511.Contig1_All	2.836	0.03	-6.64749
Unigene1246_All	2.81	0.54	-2.33645
CL4894.Contig2_All	0.97	0.233	-2.04068
CL1047.Contig3_All	1.33	0.323	-2.00021
CL347.Contig3_All	0	1.076	7.73885
CL163.Contig8_All	2.04	0.593	-1.76157
Unigene7246_All	3.096	1.013	-1.61815
Unigene2865_All	3.706	9.76	1.40851
Unigene3968_All	4.003	1.913	-1.06205
CL2551.Contig1_All	5.276	2.12	-1.32855
CL325.Contig12_All	0	0.973	7.72751
CL2499.Contig3_All	3.543	1.356	-1.39743
CL363.Contig10_All	0.866	2.546	1.56444
Unigene3901_All	1.853	4.273	1.20607
CL4725.Contig4_All	2.206	4.403	1.00496
CL95.Contig5_All	0.136	0.826	2.51613
CL75.Contig4_All	2.433	1.04	-1.22977
CL1000.Contig3_All	1.72	0.45	-1.93899
CL1127.Contig1_All	1.143	0	-7.7154
CL2593.Contig1_All	1.386	3.2	1.19764
CL4686.Contig1_All	0.683	3.526	2.37336
CL102.Contig7_All	16.14	5.703	-1.49278
CL3100.Contig3_All	0.723	2.57	1.83581
CL1346.Contig5_All	0.896	2.713	1.62243
CL2801.Contig3_All	4.993	10.45	1.04284
Unigene1666_All	2.7	0.856	-1.63091
Unigene3598_All	5.31	1.44	-1.85412
Unigene4914_All	1.85	0.02	-6.59149
CL1432.Contig2_All	0.243	2.463	3.38868
CL279.Contig7_All	0.223	1.106	2.25267
CL4054.Contig2_All	6.773	3.096	-1.12637
CL1088.Contig1_All	1.553	3.52	1.2138
CL1954.Contig2_All	3.413	1.29	-1.40629
CL3627.Contig3_All	4.083	8.34	1.04816
CL1867.Contig3_All	4.266	1.413	-1.63167
CL2803.Contig3_All	17.76	5.823	-1.60548
Unigene21859_All	3.973	0.046	-6.57638
Unigene11382_All	2.376	1.103	-1.10048
CL1532.Contig2_All	1.63	4.673	1.51025
CL1537.Contig1_All	3.943	1.39	-1.49505
CL869.Contig4_All	1.036	2.08	1.02009
Unigene17749_All	1.97	0	-7.66474
CL982.Contig8_All	0.443	1.713	1.93945
Unigene3332_All	0.123	1.576	3.65614
Unigene4488_All	3.1	1.513	-1.01212
CL325.Contig9_All	0.283	1.443	2.36887
CL2524.Contig1_All	2.536	7	1.45865
CL2758.Contig1_All	5.196	2.04	-1.3348
CL1412.Contig3_All	0.356	1.286	1.80722
CL698.Contig1_All	1.3	0.163	-3.02289
CL472.Contig2_All	2.686	0.22	-3.61455
CL1196.Contig3_All	4.856	1.383	-1.80011
CL2463.Contig3_All	1.963	4.453	1.14978
Unigene2288_All	1.946	4.216	1.10253
CL3939.Contig3_All	2.503	5.176	1.06171
CL518.Contig3_All	1.763	3.573	1.02976
CL342.Contig2_All	1.033	2.67	1.4145
CL683.Contig7_All	0.303	2.02	2.77626
CL1123.Contig8_All	0.073	2.1	4.85453
Unigene86_All	1.783	3.62	1.02204
CL3623.Contig4_All	0.886	0.18	-2.23434
CL627.Contig11_All	2.623	5.846	1.16795
CL469.Contig2_All	1.01	4.053	2.01685
Unigene9567_All	2.35	0.026	-6.53009
CL1390.Contig4_All	1.613	3.233	1.00623
CL2003.Contig2_All	3.706	1.45	-1.36999
CL1047.Contig2_All	0.283	1.18	2.05228
CL549.Contig1_All	2.74	6.19	1.17369
Unigene2985_All	3.473	1.44	-1.26396
CL1614.Contig6_All	2.88	7.69	1.42497
CL982.Contig1_All	5.126	10.38	1.03684
CL4297.Contig2_All	0.816	2.16	1.39805
CL315.Contig5_All	2.043	5.453	1.41055
Unigene4739_All	4.12	1.946	-1.09712
CL882.Contig1_All	2.75	0.89	-1.60164
Unigene3708_All	1.03	2.423	1.22315
CL982.Contig12_All	0.57	2	1.82041
Unigene12818_All	6.203	2.94	-1.0772
CL812.Contig5_All	3.43	1.356	-1.38039
CL674.Contig5_All	2.59	1.26	-1.03604
CL10.Contig1_All	5.54	11.483	1.05279
Unigene10487_All	7.253	2.353	-1.57589
CL1937.Contig4_All	2.63	0.776	-1.72791
CL473.Contig2_All	2.033	5.703	1.52637
CL3741.Contig2_All	3.076	0.863	-1.84339
Unigene13106_All	2.006	4.976	1.34665
CL951.Contig1_All	8.536	2.596	-1.71888
CL88.Contig4_All	0.85	2.576	1.62111
Unigene10723_All	2.206	0.29	-2.97231
CL4083.Contig1_All	2.476	0.363	-2.79957
CL1196.Contig4_All	8.826	4.126	-1.08881
CL1288.Contig7_All	0.42	1.36	1.70568
CL619.Contig1_All	2.823	5.736	1.02675
CL1491.Contig1_All	3.583	1.23	-1.5255
CL965.Contig7_All	3.346	0.93	-1.82
CL2875.Contig4_All	9.706	4.82	-1.01412
CL19.Contig1_All	1.646	0.43	-1.93364
CL1539.Contig1_All	0.616	2.03	1.7577
CL1619.Contig2_All	1.356	0.303	-2.18818
CL460.Contig5_All	1.226	3.443	1.46293
CL4528.Contig2_All	1.193	2.976	1.2991
Unigene5130_All	5.606	2.736	-1.04385
Unigene15223_All	5.816	1.223	-2.25228
CL1657.Contig5_All	2.33	0	-7.53869
Unigene3862_All	6.32	3.08	-1.03986
CL2323.Contig2_All	1.806	3.623	1.01464
Unigene3814_All	4.236	0.803	-2.40593
Unigene10381_All	16.293	4.86	-1.71924
CL1548.Contig3_All	6.57	3.186	-1.05352
CL1021.Contig13_All	0.073	0.713	3.20299
CL2280.Contig4_All	2.416	5.366	1.11587
CL325.Contig2_All	0.213	1.27	2.63954
Unigene8842_All	0.38	2.256	2.55826
Unigene280_All	2.9	5.793	1.03036
CL1364.Contig1_All	0.496	2.293	2.21955
CL79.Contig4_All	1.013	0.14	-2.8756
Unigene2055_All	3.963	0.053	-6.26485
CL460.Contig2_All	1.183	3.456	1.5595
CL3876.Contig1_All	8.863	1.46	-2.59597
CL364.Contig1_All	6.206	13.08	1.08862
Unigene4612_All	1.246	2.493	1.02106
Unigene12960_All	3.2	1.323	-1.24964
CL1016.Contig1_All	3.1	1.236	-1.34675
Unigene11144_All	3.34	0.31	-3.41252
CL1886.Contig1_All	0.783	2.46	1.62847
Unigene22850_All	2.25	0.05	-5.39884
Unigene8946_All	2.41	6.376	1.44093
CL473.Contig1_All	4.283	8.913	1.09512
CL3022.Contig2_All	0.56	1.96	1.82543
CL4867.Contig3_All	1.58	3.316	1.07928
CL142.Contig1_All	6.4	2.97	-1.12213
CL5096.Contig3_All	2.586	0.97	-1.41471
Unigene7514_All	3.233	0.523	-2.581
CL3036.Contig1_All	6.196	2.1	-1.52254
CL613.Contig1_All	0.43	2.08	2.32539
CL222.Contig5_All	0.386	0	-7.48242
CL2390.Contig3_All	1.54	3.146	1.03308
Unigene1514_All	2.426	0.836	-1.48511
CL1232.Contig14_All	2.043	0.97	-1.07773
Unigene2273_All	1.596	0.126	-3.63824
CL377.Contig9_All	0	0.826	7.4619
CL3710.Contig1_All	8.326	3.283	-1.35224
Unigene1671_All	0.713	2.2	1.63562
Unigene5868_All	2.383	5.83	1.3197
Unigene6062_All	0.056	5.1	6.36851
CL5080.Contig2_All	2.146	0.686	-1.64163
CL3913.Contig3_All	5.563	14.55	1.39222
CL2628.Contig4_All	3.693	7.77	1.05086
Unigene16688_All	5.513	2.283	-1.24076
Unigene2357_All	0.483	0.063	-2.96881
CL796.Contig4_All	3.65	0.94	-1.95584
CL1376.Contig2_All	5.88	2.283	-1.36194
Unigene1093_All	3.32	0.796	-2.01452
Unigene1511_All	0.033	2.663	6.35103
Unigene10644_All	4.793	1.296	-1.82802
Unigene17063_All	3.216	0.546	-2.51959
CL4912.Contig2_All	0.503	2.633	2.41969
CL3489.Contig2_All	1.263	3.016	1.25139
CL962.Contig1_All	0.54	2.086	1.96127
CL243.Contig2_All	2.496	1.093	-1.17321
CL149.Contig1_All	1.743	4.813	1.44805
CL284.Contig2_All	7.636	3.773	-1.03134
CL1000.Contig2_All	0.803	1.82	1.18558
CL3099.Contig1_All	2.7	5.476	1.00828
Unigene6715_All	4.326	2.113	-1.03378
CL258.Contig7_All	0.946	2.29	1.28327
CL795.Contig3_All	1.45	0.22	-2.73779
CL1799.Contig1_All	0.616	4.36	2.8129
Unigene3350_All	1.196	3.593	1.57136
CL222.Contig4_All	0.963	0.26	-1.91689
Unigene349_All	0.4	2.656	2.69582
CL977.Contig1_All	0	0.483	7.39776
CL2672.Contig4_All	0.693	1.983	1.55222
Unigene8995_All	2.856	7.546	1.43769
CL2515.Contig4_All	1.47	0.396	-1.84621
Unigene20078_All	0	2.09	7.38579
Unigene5488_All	2.736	6.506	1.25818
CL993.Contig3_All	0.646	2.476	1.93846
CL1631.Contig4_All	3.453	1.493	-1.21778
CL1531.Contig1_All	2.69	5.9	1.14174
CL1127.Contig6_All	0.073	0.896	3.62768
Unigene6230_All	2.25	0.133	-4.11086
CL649.Contig2_All	0.846	2.376	1.4561
CL2138.Contig3_All	8.576	3.413	-1.36155
CL377.Contig8_All	0.136	1.36	3.37204
Unigene18751_All	0.51	2.393	2.19141
Unigene89_All	3.363	1.41	-1.27048
CL1508.Contig2_All	0.673	2.68	1.93985
Unigene13671_All	5.61	0.996	-2.47815
CL1867.Contig7_All	3.33	1.056	-1.65883
CL964.Contig1_All	0.326	1.803	2.48231
CL2411.Contig1_All	0.61	0	-7.35808
Unigene5824_All	2.68	0.92	-1.50903
CL619.Contig2_All	1.653	0.43	-1.94587
CL1118.Contig6_All	2.06	0.8	-1.348
CL3437.Contig1_All	4.99	10.636	1.0918
Unigene625_All	1.543	4.93	1.61641
Unigene5192_All	6.056	3.036	-1.00058
CL1538.Contig2_All	0.916	3.146	1.77623
Unigene5072_All	2.62	5.43	1.05333
CL2608.Contig4_All	1.766	0.373	-2.25384
CL1738.Contig5_All	3.21	1.056	-1.60406
CL612.Contig4_All	9.29	3.53	-1.4141
CL4472.Contig2_All	2.85	6.866	1.26384
Unigene2155_All	4.55	2.026	-1.17353
CL209.Contig1_All	1.493	0.193	-2.96617
CL1043.Contig4_All	0.556	0	-7.32321
Unigene12011_All	5.86	2.096	-1.4471
Unigene6227_All	4.493	0.06	-6.23534
Unigene7104_All	5.52	1.536	-1.83319
Unigene3532_All	0	1.056	7.29726
CL459.Contig6_All	0.74	2.193	1.51433
CL2849.Contig1_All	9.493	2.783	-1.78888
CL1452.Contig2_All	2.61	0.513	-2.36125
CL3453.Contig4_All	3.88	8.823	1.22483
CL630.Contig2_All	0.29	1.603	2.33776
CL1756.Contig3_All	0.293	1.836	2.63911
CL282.Contig15_All	5.93	2.17	-1.52693
Unigene6978_All	0.783	2.876	1.87861
Unigene7264_All	7.32	3.33	-1.1177
CL1756.Contig4_All	3.393	8.596	1.36504
CL856.Contig5_All	0	0.793	7.28183
Unigene3537_All	0.25	1.283	2.35466
Unigene4458_All	0.973	3.003	1.62509
CL2152.Contig1_All	4.843	1.473	-1.69317
CL1058.Contig2_All	1.966	4.073	1.05478
CL2140.Contig2_All	1.29	3.313	1.36726
Unigene11345_All	0.853	0.123	-2.80421
Unigene4291_All	1.956	0.326	-2.60135
CL377.Contig2_All	0.966	2.726	1.50774
CL347.Contig15_All	2.01	0.406	-2.24657
CL665.Contig1_All	4.606	2.203	-1.07532
Unigene4606_All	1.656	0.683	-1.30428
CL212.Contig3_All	0.84	2.773	1.71015
Unigene12936_All	5.176	1.846	-1.47467
CL200.Contig9_All	2.22	4.746	1.10515
CL4938.Contig7_All	1.186	2.81	1.23377
CL2965.Contig4_All	1.496	3.043	1.02979
CL1715.Contig2_All	2.646	6.053	1.20944
Unigene14154_All	0.326	2.293	2.79898
Unigene10197_All	26.08	12.886	-1.03711
Unigene5100_All	8.326	3.526	-1.23031
CL383.Contig2_All	2.5	5.17	1.02443
CL2078.Contig4_All	2.373	1.18	-1.03884
CL432.Contig10_All	5.186	2.273	-1.18553
CL4206.Contig2_All	2.503	0.73	-1.75829
Unigene12078_All	1	4.836	2.27358
CL2768.Contig5_All	1.286	0.303	-2.07039
CL1001.Contig1_All	4.53	0.993	-2.17529
Unigene17290_All	4.06	0.286	-3.77911
Unigene2983_All	2.546	1.103	-1.21426
CL2774.Contig1_All	14.593	6.71	-1.12825
CL4735.Contig2_All	1.213	2.853	1.22894
CL1381.Contig4_All	0	1.183	7.20351
CL3693.Contig6_All	2.386	0.963	-1.31745
Unigene21774_All	0.423	1.896	2.17212
Unigene11367_All	1.126	2.64	1.22034
Unigene16692_All	1.396	3.92	1.5289
CL879.Contig1_All	1.126	2.826	1.35843
CL1327.Contig2_All	0.07	1.293	4.2414
CL3840.Contig3_All	1.12	0.173	-2.70822
CL1399.Contig4_All	3.626	1.256	-1.52035
CL2051.Contig1_All	3.923	0.486	-3.01512
CL1014.Contig4_All	3.946	1.143	-1.78905
Unigene10521_All	1.653	0.046	-5.13581
Unigene21977_All	2.773	0.086	-5.13581
CL1444.Contig2_All	3.743	1.033	-1.89426
CL1021.Contig3_All	0.713	2.74	1.93002
CL1364.Contig7_All	0.05	0.486	3.35919
CL2003.Contig1_All	3.01	1.186	-1.31712
Unigene553_All	15.893	34.136	1.00998
CL1356.Contig1_All	1.056	0	-7.18085
Unigene3236_All	2.496	1.04	-1.25127
CL2411.Contig6_All	0	0.64	7.1674
CL780.Contig1_All	2.54	1.183	-1.13033
Unigene3136_All	1.723	4.986	1.52631
CL619.Contig10_All	0.866	2.003	1.19909
CL258.Contig1_All	2.276	0.953	-1.26782
CL728.Contig5_All	5.576	1.853	-1.58813
Unigene12476_All	0.86	0	-7.15932
CL4122.Contig3_All	1.103	2.66	1.25345
CL102.Contig10_All	12.846	5.77	-1.22186
Unigene1548_All	0.643	6.093	3.28298
Unigene10547_All	3.41	9.183	1.47642
Unigene11567_All	4.446	1.613	-1.46676
CL1379.Contig2_All	2.686	5.44	1.00796
Unigene5922_All	2.763	0.52	-2.42974
Unigene2142_All	0.81	1.68	1.04502
CL3992.Contig1_All	0.336	2.936	3.02453
CL3227.Contig1_All	6.01	2.986	-1.04903
CL4651.Contig7_All	0.35	1.653	2.29043
CL7.Contig11_All	1.423	3.323	1.20325
Unigene2574_All	0.563	1.556	1.47779
CL4130.Contig2_All	2.846	0.393	-2.82853
CL2668.Contig1_All	0.143	0.986	2.7876
CL4925.Contig1_All	1.94	5.36	1.47561
CL14.Contig11_All	1.71	0.36	-2.23961
Unigene1008_All	2.14	0.523	-2.06881
Unigene22056_All	2.456	0	-7.11505
CL271.Contig2_All	2.886	1.036	-1.5109
CL1416.Contig20_All	3.31	7.166	1.1023
Unigene14294_All	2.75	0.643	-2.06104
CL586.Contig1_All	0.296	1.543	2.355
CL5098.Contig5_All	3.183	6.88	1.13215
CL3836.Contig2_All	1.606	4.133	1.3522
CL1116.Contig2_All	0.75	2.17	1.51973
Unigene2521_All	0.803	0	-7.09738
CL1784.Contig2_All	0.726	3.773	2.32096
CL3496.Contig1_All	0.286	1.666	2.59559
Unigene2242_All	3.33	1.393	-1.27424
Unigene20520_All	0.733	8.086	3.50805
CL865.Contig1_All	1.75	4.07	1.22504
CL1852.Contig1_All	4.193	1.493	-1.47331
Unigene9613_All	2.683	0.536	-2.26028
CL2783.Contig2_All	4.41	1.466	-1.55742
CL2563.Contig3_All	2.243	0.423	-2.45368
Unigene378_All	3.356	1.623	-1.01747
CL2078.Contig5_All	0.263	0.926	1.79303
Unigene503_All	4.67	1.63	-1.51242
Unigene14403_All	4.136	1.906	-1.08503
Unigene14266_All	1.523	4.896	1.7155
Unigene10466_All	6.626	2.493	-1.3996
Unigene5199_All	1.16	3.026	1.37836
Unigene17276_All	2.403	0.07	-5.02889
CL3167.Contig2_All	12.976	4.37	-1.54328
CL2613.Contig4_All	0.233	2.02	3.0811
Unigene4795_All	0.733	1.683	1.21472
CL333.Contig6_All	0.963	0.126	-2.94094
CL1751.Contig4_All	2.873	0.97	-1.56148
Unigene2471_All	1.01	2.43	1.27269
CL1123.Contig9_All	0	1.46	7.04919
CL19.Contig14_All	1.593	0.733	-1.1132
Unigene3440_All	0.993	2.196	1.15301
CL1040.Contig1_All	0.88	0.18	-2.29095
CL202.Contig4_All	2.366	5.913	1.33759
Unigene14263_All	0.67	0	-7.05376
CL441.Contig5_All	0.5	0.036	-3.64412
CL3839.Contig1_All	0.136	1.02	2.97733
CL1463.Contig1_All	0.76	2.486	1.71528
Unigene9754_All	0.956	2.21	1.14923
CL3250.Contig1_All	1.28	2.916	1.20739
CL3803.Contig2_All	1.65	0.38	-2.08334
CL2495.Contig3_All	3.57	1.47	-1.25166
CL2601.Contig3_All	3.77	7.786	1.0199
CL3728.Contig2_All	4.416	1.75	-1.37353
CL1585.Contig3_All	0.933	2.5	1.42648
Unigene20037_All	0	4.526	7.02249
CL4707.Contig2_All	0.05	2.98	5.96272
Unigene23137_All	2.13	0.12	-4.11505
CL86.Contig1_All	3.076	1.426	-1.12143
CL1017.Contig6_All	42.24	21.306	-1.01724
CL5096.Contig1_All	2.3	0.856	-1.44485
CL3330.Contig2_All	0.816	0.05	-4.06126
Unigene10021_All	1.946	4.216	1.15313
CL5101.Contig4_All	4.456	2.066	-1.0925
CL1388.Contig1_All	3.623	1.77	-1.04809
CL4738.Contig1_All	5.813	1.34	-2.09611
Unigene7788_All	1.996	6.613	1.7538
Unigene16642_All	8.06	3.153	-1.35883
CL2847.Contig2_All	5.393	1.386	-1.97075
CL2636.Contig2_All	1.34	0.276	-2.24996
CL1132.Contig3_All	4.573	1.306	-1.80754
CL4901.Contig1_All	5.6	0	-6.99544
CL1230.Contig11_All	0.076	0.58	2.98243
Unigene1338_All	3.243	0.62	-2.35445
CL1001.Contig3_All	6.903	2.423	-1.50018
CL2495.Contig4_All	2.393	0.806	-1.53314
Unigene3088_All	0.34	1.383	2.01067
CL346.Contig3_All	0.413	1.693	2.06277
CL250.Contig1_All	0.913	2.743	1.62279
CL856.Contig2_All	1.243	2.986	1.24513
CL1176.Contig2_All	2.373	5.06	1.09506
CL21.Contig2_All	3.633	1.346	-1.46476
CL222.Contig2_All	1.293	2.696	1.02686
Unigene19065_All	0.046	1.433	4.94767
Unigene10060_All	0.156	0.836	2.34883
CL4946.Contig7_All	0.66	2.246	1.73539
CL1421.Contig1_All	1.623	3.613	1.1558
CL422.Contig8_All	7.166	3.026	-1.24155
Unigene12274_All	2.366	0.236	-3.29193
CL2745.Contig1_All	5.496	2.606	-1.05544
CL2306.Contig1_All	5.983	2.79	-1.09444
CL4265.Contig3_All	2.89	0.663	-2.09144
Unigene1302_All	4.396	9.623	1.14317
CL1633.Contig1_All	3.276	1.483	-1.12041
Unigene2708_All	0.973	2.506	1.36381
CL3768.Contig2_All	0.44	3.29	2.79624
Unigene17821_All	1.763	0.396	-2.11178
CL3002.Contig1_All	1.303	0	-6.95232
Unigene10698_All	3.736	0.98	-1.89105
CL4600.Contig1_All	0.246	1.22	2.24199
CL3997.Contig2_All	2.943	0.663	-2.15997
Unigene2677_All	3.956	9.353	1.21789
Unigene16873_All	0.163	1.753	3.41494
CL2411.Contig7_All	1.69	3.523	1.07115
CL1205.Contig1_All	4.03	1.916	-1.10688
CL1015.Contig4_All	7.453	0.366	-4.39884
Unigene12226_All	2.673	0.66	-1.98515
CL1764.Contig1_All	0.203	0.983	2.29793
CL102.Contig13_All	0	4.656	6.92421
CL5089.Contig4_All	1.946	0.643	-1.59446
Unigene7491_All	7.25	20.823	1.54096
CL694.Contig4_All	0.273	0.77	1.50738
CL1884.Contig2_All	0.406	1.323	1.69381
CL4518.Contig2_All	0.253	1.093	2.06642
Unigene2898_All	4.546	9.48	1.05647
CL3955.Contig1_All	0.64	1.35	1.10884
CL235.Contig7_All	1.213	0.283	-2.0777
Unigene277_All	3.58	1.696	-1.08403
Unigene8696_All	7.286	2.753	-1.40386
CL1088.Contig2_All	3.706	1.656	-1.18762
CL279.Contig11_All	0.46	1.896	2.09225
Unigene1050_All	6.203	0.38	-4.02889
Unigene11209_All	0.873	2.083	1.28959
Unigene260_All	5.66	2.686	-1.08453
CL258.Contig2_All	2.146	4.333	1.03507
CL5034.Contig5_All	4.086	0.92	-2.18259
CL1897.Contig1_All	13.823	1.556	-3.25445
CL1863.Contig1_All	2.63	1.27	-1.04512
CL2165.Contig1_All	1.366	7.983	2.55238
CL2426.Contig4_All	4.606	0.7	-2.76681
CL939.Contig2_All	2.766	0.893	-1.6259
CL2049.Contig3_All	1.603	3.63	1.16565
CL3737.Contig1_All	0.793	1.98	1.35412
CL4151.Contig1_All	4.756	1.34	-1.82595
CL3338.Contig1_All	0.81	2.363	1.52368
CL4.Contig2_All	1.603	0.45	-1.82983
Unigene14428_All	6.64	2.586	-1.36816
CL164.Contig8_All	1.303	4.473	1.75411
Unigene8928_All	3.863	13.58	1.84147
CL1623.Contig4_All	1.603	0.556	-1.52174
CL3800.Contig1_All	0.133	1.523	3.48183
CL630.Contig1_All	0.936	2.46	1.40413
Unigene9782_All	4.846	2.276	-1.09169
Unigene4246_All	1.403	3.636	1.37594
CL1243.Contig1_All	0.97	0	-6.88304
Unigene6569_All	2.056	0.783	-1.42546
CL907.Contig2_All	3.74	1.73	-1.12534
Unigene8849_All	2.15	5.916	1.4547
Unigene11121_All	1.496	0.073	-4.3523
CL3224.Contig4_All	5.223	2.533	-1.04017
Unigene5734_All	1.623	3.82	1.24662
CL1449.Contig2_All	0.71	0.223	-1.71712
CL4346.Contig2_All	4.263	1.283	-1.74861
Unigene16704_All	6.94	2.536	-1.41461
Unigene11066_All	0.49	2.64	2.45291
CL950.Contig6_All	12.486	1.023	-3.74182
Unigene20625_All	0.023	1.246	5.69956
Unigene15228_All	2.61	0.753	-1.75308
Unigene2774_All	13.133	3.22	-2.04215
Unigene1595_All	2.35	1.033	-1.1992
CL1131.Contig2_All	3.596	7.24	1.02731
Unigene10693_All	1.28	3.763	1.5679
CL1029.Contig5_All	4.506	1.756	-1.36383
Unigene16744_All	0.5	2.173	2.09285
Unigene17374_All	2.99	0.223	-3.72414
CL4150.Contig2_All	8.316	16.613	1.00647
CL948.Contig11_All	0	0.566	6.84622
CL5164.Contig2_All	3.383	8.753	1.40242
CL2199.Contig2_All	2.766	1.073	-1.37785
CL4100.Contig4_All	0.196	1.336	2.78851
Unigene1006_All	1.243	3.04	1.33152
CL3994.Contig1_All	0.92	2.283	1.31096
CL4459.Contig2_All	2.116	0.896	-1.20988
Unigene7460_All	0.813	2.67	1.74003
CL3907.Contig1_All	1.426	4.886	1.74113
CL2299.Contig2_All	1.106	0.243	-2.11454
Unigene7985_All	1.82	0.21	-3.08453
Unigene10707_All	1.433	0.186	-2.88781
Unigene17842_All	1.856	0.143	-3.70696
Unigene18948_All	0.246	1.63	2.7193
CL62.Contig4_All	0.063	0.74	3.59214
CL4729.Contig3_All	2.003	5.43	1.40929
Unigene14082_All	2.18	0.42	-2.34281
Unigene9263_All	1.183	5.32	2.18987
CL812.Contig1_All	0.093	0.813	3.11688
CL1804.Contig1_All	4.84	1.96	-1.27751
Unigene11941_All	22.916	10.3	-1.13485
CL801.Contig7_All	4.093	1.503	-1.42331
Unigene2388_All	2.613	1.216	-1.06691
CL2964.Contig3_All	1.433	3.153	1.14335
Unigene8420_All	5.24	2.496	-1.07409
Unigene3685_All	3.43	1.5	-1.16739
Unigene20919_All	1.506	0.3	-2.37331
CL77.Contig4_All	2.836	0	-6.79599
CL847.Contig4_All	1.29	0.403	-1.70797
CL4834.Contig1_All	0.643	2.096	1.70098
CL2031.Contig4_All	0.703	1.793	1.34857
CL1451.Contig2_All	7.173	3.543	-1.03833
Unigene10713_All	2.626	0.763	-1.73692
CL1333.Contig1_All	1.656	0.293	-2.48914
Unigene1090_All	3.216	0.773	-2.05715
CL5002.Contig1_All	0.316	1.68	2.37858
CL33.Contig5_All	2.15	0.793	-1.43885
CL1798.Contig5_All	0.606	1.45	1.32249
CL2639.Contig4_All	1.146	0	-6.7755
Unigene17221_All	4.99	0.683	-2.85087
Unigene4961_All	4.51	0.616	-2.85087
CL282.Contig26_All	6.086	2.136	-1.59449
CL3136.Contig1_All	1.68	0	-6.76595
CL4459.Contig1_All	0.066	0.87	3.70198
CL207.Contig15_All	3.806	0.79	-2.31162
Unigene9605_All	2.196	0.28	-2.93252
CL3100.Contig2_All	0.536	1.65	1.60098
Unigene8425_All	5.833	2.516	-1.21709
Unigene990_All	2.35	7.393	1.68908
CL834.Contig3_All	0.5	1.43	1.53743
CL459.Contig11_All	0.553	1.276	1.18561
CL757.Contig1_All	1.463	5.113	1.79854
Unigene14068_All	0.073	4.016	5.69391
CL666.Contig3_All	0.936	0.123	-2.87703
CL30.Contig1_All	13.84	5.346	-1.36433
CL259.Contig8_All	0.433	0.103	-2.14084
Unigene610_All	9.33	3.72	-1.33193
CL4996.Contig2_All	0.78	1.756	1.17645
CL3722.Contig2_All	1.793	7.336	1.98517
Unigene8227_All	3.473	1.18	-1.55672
CL4362.Contig1_All	0.956	2.466	1.36182
CL350.Contig3_All	0.713	0.18	-1.94555
CL3754.Contig1_All	2.086	0.31	-2.73825
CL831.Contig1_All	0.746	2.066	1.46388
CL3601.Contig4_All	0.166	1.163	2.74143
Unigene2977_All	2.706	1.313	-1.03948
Unigene12096_All	1.403	3.133	1.19452
CL292.Contig3_All	1.073	2.69	1.31698
CL1021.Contig5_All	0.4	0	-6.71609
CL1442.Contig2_All	2.28	1.13	-1.02066
Unigene1305_All	2.976	0.746	-1.97
Unigene10930_All	3.726	7.626	1.00277
Unigene17066_All	5.013	1.24	-2.01935
Unigene15925_All	1.696	0	-6.70696
CL1229.Contig3_All	0.566	3.12	2.43056
Unigene8499_All	0.973	2.583	1.40597
CL4123.Contig1_All	1.05	2.26	1.1449
CL432.Contig5_All	4.86	2.15	-1.16856
Unigene5456_All	4.956	2.196	-1.18086
CL5156.Contig2_All	1.606	0.43	-1.91591
Unigene4360_All	0	4.906	6.68947
CL249.Contig1_All	0	0.346	6.68808
CL754.Contig2_All	3.33	1.386	-1.31924
Unigene18263_All	0.106	1.28	3.60228
CL3425.Contig2_All	0.87	2.08	1.26528
Unigene5103_All	1.25	3.003	1.27631
CL5156.Contig4_All	1.423	3.17	1.12517
CL163.Contig2_All	2.44	0.73	-1.73151
CL3000.Contig2_All	1.113	0	-6.67895
CL1738.Contig2_All	2.33	0.666	-1.77088
CL5065.Contig4_All	1.94	0.926	-1.05055
CL847.Contig8_All	0.966	0	-6.67101
CL20.Contig2_All	3.046	1.08	-1.48341
CL282.Contig16_All	3.443	1.703	-1.10601
CL848.Contig9_All	0.42	0.97	1.24825
CL2507.Contig2_All	3.956	1.913	-1.03689
Unigene3005_All	2.903	1.433	-1.01636
CL1127.Contig9_All	1.163	0.29	-1.98558
CL254.Contig3_All	6.733	3.26	-1.03828
CL1143.Contig2_All	0.756	1.923	1.36363
Unigene13518_All	1.333	2.756	1.08554
CL824.Contig3_All	0.35	0.966	1.45187
CL145.Contig1_All	4.203	1.886	-1.20276
Unigene4808_All	1.446	0.45	-1.70718
CL732.Contig5_All	0.723	1.773	1.30867
Unigene12326_All	2.18	0.473	-2.17645
CL4580.Contig2_All	4.6	2.073	-1.1399
CL3169.Contig1_All	3.1	1.52	-1.02228
CL1892.Contig1_All	7.736	18.316	1.21693
CL2516.Contig1_All	2.133	4.43	1.05414
CL2337.Contig5_All	2.236	0.046	-5.60822
Unigene4814_All	3.72	1.496	-1.31114
Unigene7831_All	0.39	1.56	2.00677
CL3005.Contig1_All	0	0.87	6.62429
CL1433.Contig3_All	1.586	3.59	1.16168
CL1182.Contig4_All	0.973	3.89	1.90499
Unigene1944_All	2.123	5.306	1.29871
Unigene17048_All	2.386	0.576	-2.00653
Unigene21102_All	1.89	0.44	-2.1618
CL1033.Contig2_All	0.326	0.816	1.29866
CL4315.Contig2_All	0.856	2.906	1.7751
CL629.Contig3_All	4.603	0.65	-2.84427
CL346.Contig2_All	1.013	2.466	1.27328
Unigene23957_All	2.03	0.36	-2.47467
CL1151.Contig2_All	4.183	2.096	-1.0083
Unigene16712_All	2.906	1.14	-1.31745
CL4527.Contig1_All	5.456	2.276	-1.25729
Unigene3651_All	2.233	1.023	-1.10358
CL103.Contig6_All	0.266	0	-6.61178
Unigene16655_All	5.69	2.646	-1.13471
Unigene5120_All	1.366	0.25	-2.44871
CL4748.Contig1_All	4.173	1.373	-1.6242
CL4782.Contig1_All	3.603	0.66	-2.48638
Unigene22744_All	1.753	0.096	-4.122
CL1157.Contig2_All	0.883	2.17	1.21207
CL1011.Contig9_All	0.33	1.283	1.94996
Unigene7759_All	2.13	0.376	-2.45719
Unigene4674_All	0.463	1.756	1.9232
CL1039.Contig5_All	0.756	1.52	1.01386
CL1730.Contig1_All	2.193	0.95	-1.23335
CL62.Contig2_All	0.863	0.306	-1.48148
CL1745.Contig5_All	0.353	0.793	1.17207
Unigene23447_All	1.63	0.156	-3.32845
Unigene9240_All	0.78	2.176	1.51471
CL801.Contig4_All	4.136	1.616	-1.33302
Unigene8514_All	5.806	2.66	-1.13921
Unigene3943_All	2.556	1.046	-1.29243
Unigene3559_All	0.846	2.36	1.4316
Unigene11494_All	3.706	1.8	-1.04372
CL510.Contig1_All	1.35	3.386	1.31963
CL1127.Contig11_All	0.45	0	-6.55804
CL1912.Contig7_All	0.12	0.506	2.10974
Unigene22095_All	0.15	1.74	3.55792
Unigene39_All	1.186	2.536	1.10484
Unigene12831_All	0.803	2.363	1.55496
Unigene10738_All	1.756	0.04	-5.53009
Unigene17008_All	1.363	0.16	-3.15337
Unigene21258_All	2.156	0.796	-1.47742
Unigene13945_All	1.176	0.05	-4.59149
CL926.Contig3_All	1.903	0.786	-1.25463
Unigene13711_All	3.07	1.063	-1.51701
Unigene15905_All	2.233	0.96	-1.2724
CL847.Contig2_All	1.89	0.87	-1.17946
CL3408.Contig2_All	1.963	5.883	1.61723
CL732.Contig6_All	0.59	0.186	-1.64035
CL181.Contig7_All	0.273	1.486	2.36698
CL361.Contig1_All	0.906	0	-6.53291
Unigene23703_All	2.216	0	-6.53009
CL2698.Contig1_All	2.766	0.666	-2.00553
Unigene23136_All	2.293	0.196	-3.49195
CL5056.Contig4_All	1.433	0.503	-1.49001
Unigene15482_All	4.713	0.86	-2.42156
Unigene1159_All	2.073	0.153	-3.73445
CL4778.Contig2_All	0.903	2.46	1.4507
Unigene11211_All	5.766	2.53	-1.21727
CL1935.Contig4_All	3.333	1.08	-1.60249
CL3834.Contig1_All	0.026	0.903	5.02312
Unigene9459_All	0.803	2.356	1.58885
Unigene18406_All	0.103	4.926	5.48533
CL965.Contig3_All	4.056	1.78	-1.17675
CL979.Contig3_All	1.09	2.58	1.24133
Unigene13547_All	2.48	0.573	-2.10168
CL319.Contig2_All	6.72	2.923	-1.21729
CL4764.Contig3_All	3.546	1.68	-1.06451
CL3748.Contig3_All	0.75	2.176	1.51347
CL249.Contig10_All	0	0.273	6.49204
CL691.Contig1_All	4.433	1.56	-1.51268
Unigene3930_All	0.043	0.58	3.68198
Unigene10215_All	3.686	1.293	-1.49777
CL1380.Contig1_All	1.273	0.18	-2.879
CL4548.Contig1_All	0.66	1.736	1.3574
Unigene3703_All	1.84	0.613	-1.59096
Unigene10510_All	0.733	2.37	1.69974
Unigene11131_All	0.28	2.246	2.97075
CL4986.Contig1_All	4.13	1.863	-1.15147
CL2007.Contig4_All	1.123	2.6	1.19067
CL20.Contig3_All	2.336	0.673	-1.77328
CL509.Contig1_All	1.28	0.27	-2.23297
CL398.Contig5_All	1.033	2.68	1.34808
CL2012.Contig3_All	2.48	0.27	-3.20637
CL197.Contig1_All	0.686	1.86	1.44281
CL1127.Contig4_All	0.08	0.54	2.77516
Unigene3051_All	4.04	1.83	-1.13181
Unigene1085_All	2.416	0.8	-1.56046
CL223.Contig4_All	2.12	0.946	-1.19686
CL1095.Contig2_All	1.216	2.906	1.24496
CL3062.Contig3_All	2.923	1.076	-1.42554
CL991.Contig2_All	1.853	0	-6.45807
Unigene4417_All	0.923	2.263	1.27825
Unigene1512_All	0.58	2.69	2.18849
Unigene20381_All	0.476	2.626	2.50249
CL3073.Contig3_All	5.36	2.316	-1.23536
CL5140.Contig1_All	2.24	0.49	-2.1777
Unigene13578_All	4.516	9.106	1.04531
CL4232.Contig1_All	2.596	0.44	-2.59869
CL1550.Contig1_All	3.046	1.393	-1.10277
CL621.Contig9_All	0.306	0.75	1.28771
CL4894.Contig1_All	1.463	0.713	-1.03616
CL661.Contig4_All	0.1	0.61	2.61655
Unigene12682_All	3.423	1.133	-1.61429
Unigene21941_All	2.966	0	-6.43279
CL891.Contig4_All	0.123	0.47	1.87848
CL3893.Contig2_All	3.193	1.293	-1.30984
Unigene1331_All	0	0.513	6.4251
CL2296.Contig3_All	0.046	0.576	3.61572
Unigene10553_All	0.956	2.31	1.29928
CL1020.Contig1_All	1.81	0.2	-3.22892
CL4943.Contig2_All	1.09	2.646	1.28195
Unigene3096_All	1.963	4.093	1.1025
CL3358.Contig1_All	3.34	7.256	1.12274
CL633.Contig1_All	4.09	1.853	-1.13128
CL5126.Contig1_All	3.833	1.856	-1.05836
Unigene14103_All	0.8	2.353	1.58958
Unigene21111_All	1.713	0.043	-5.39884
Unigene611_All	2.796	7.18	1.36492
CL3888.Contig1_All	3.096	0.46	-2.75437
Unigene23347_All	2.786	0.76	-1.82756
CL1014.Contig2_All	3.233	1.64	-1.01135
Unigene5995_All	2.06	0.446	-2.2098
CL1418.Contig2_All	1.87	4.046	1.07519
CL764.Contig2_All	1.97	5.67	1.52855
CL1969.Contig4_All	0.906	3.2	1.80611
CL3779.Contig1_All	6.54	3.043	-1.09435
CL235.Contig6_All	0.633	1.926	1.54795
Unigene5017_All	0.273	0.023	-3.49195
CL2648.Contig1_All	0.343	1.103	1.70989
Unigene5861_All	3.15	1	-1.66549
Unigene9017_All	2.9	1.223	-1.21645
CL2965.Contig1_All	1.326	2.806	1.08009
CL292.Contig2_All	0.406	1.833	2.14768
Unigene20233_All	0.41	1.72	2.11449
Unigene17040_All	1.04	3.173	1.55958
CL562.Contig1_All	1.746	0.17	-3.36071
Unigene5253_All	4.543	2.276	-1.00101
Unigene9202_All	2.38	6.03	1.3812
Unigene1551_All	2.02	0.443	-2.15092
CL232.Contig2_All	0.673	0	-6.3739
CL105.Contig4_All	2.406	6.756	1.48627
Unigene13407_All	1.043	2.726	1.38696
CL1211.Contig2_All	0.726	1.89	1.41109
Unigene15685_All	0.056	2.286	5.35103
CL3196.Contig2_All	3.543	1.61	-1.09996
CL3917.Contig1_All	0.533	2.116	1.99036
CL485.Contig2_All	0.446	0	-6.36126
CL605.Contig7_All	2.32	4.956	1.05752
CL1125.Contig1_All	1.666	3.733	1.17799
CL258.Contig8_All	1.033	2.156	1.03518
CL4052.Contig1_All	0.796	3.506	2.1398
CL2601.Contig2_All	3.616	1.483	-1.2718
Unigene5565_All	1.566	3.453	1.14082
CL1802.Contig2_All	3.086	1.07	-1.55567
Unigene15150_All	2.436	5.51	1.17288
Unigene16813_All	0.89	2.576	1.54527
Unigene10564_All	2.423	0.806	-1.54709
CL2774.Contig2_All	6.373	2.83	-1.21368
CL440.Contig6_All	5.056	2.423	-1.06755
CL549.Contig2_All	1.083	2.433	1.14795
CL2951.Contig2_All	1.88	0.683	-1.44384
Unigene10350_All	1.88	4.676	1.30243
Unigene4710_All	2.443	0.906	-1.3895
Unigene23405_All	1.906	0.153	-3.59149
CL1040.Contig3_All	1.916	0.903	-1.05893
CL4045.Contig3_All	0	2.373	6.3154
Unigene11175_All	1.41	0.09	-3.91342
CL4712.Contig1_All	0.27	1.49	2.47634
Unigene12413_All	3.91	0.986	-1.94512
Unigene8307_All	1.41	3.313	1.2508
CL1210.Contig2_All	0.383	1.983	2.28877
Unigene579_All	3.276	1.35	-1.27812
CL577.Contig1_All	0.476	1.62	1.78134
CL497.Contig6_All	4.84	0.233	-4.39953
Unigene9437_All	3.996	1.6	-1.28634
Unigene10368_All	0.423	1.506	1.8533
CL824.Contig5_All	0.19	0.873	2.14463
CL1416.Contig5_All	2.26	1.086	-1.04372
Unigene1675_All	0.776	2.11	1.4445
Unigene963_All	2.633	0.86	-1.57971
Unigene1450_All	0.52	2.603	2.35604
Unigene4682_All	2.753	1.15	-1.28213
Unigene14225_All	0.27	1.75	2.74926
Unigene12246_All	0.73	2.686	1.90421
Unigene3004_All	0.553	0.2	-1.48441
Unigene7952_All	1.62	0.156	-3.32845
CL1026.Contig15_All	0.823	0.293	-1.48208
CL1371.Contig4_All	1.68	0.79	-1.08364
CL891.Contig7_All	0.386	0.09	-2.03598
Unigene17202_All	3.236	0.593	-2.41461
CL1336.Contig3_All	0.53	1.57	1.56406
CL3364.Contig1_All	4.313	2.003	-1.13091
CL1898.Contig4_All	1.916	0.226	-3.03462
CL1011.Contig5_All	0.433	0	-6.27929
Unigene6950_All	3.41	1.223	-1.48536
CL14.Contig13_All	0.263	0.73	1.46757
CL101.Contig3_All	6.92	3.1	-1.15533
Unigene6253_All	2.826	0.683	-2.0236
Unigene12559_All	2.63	0.596	-2.18585
Unigene14190_All	6.053	1.43	-2.05964
Unigene17388_All	3.666	0.84	-2.14038
CL5002.Contig3_All	1.123	3.186	1.48037
Unigene12231_All	10.32	3.28	-1.62996
Unigene5143_All	2.433	0.973	-1.31694
CL4974.Contig14_All	1.65	0.663	-1.29152
Unigene1187_All	3.57	0.496	-2.83942
Unigene9560_All	5.116	0.703	-2.83942
Unigene2557_All	3.02	1.053	-1.53446
Unigene6279_All	2.453	6.113	1.34924
CL3650.Contig2_All	7.32	2.743	-1.41284
CL634.Contig5_All	0.18	1.123	2.64871
CL939.Contig3_All	0.693	1.92	1.46173
CL1829.Contig1_All	1.576	3.856	1.27202
Unigene8864_All	3.473	7.01	1.00555
Unigene3369_All	1.47	2.976	1.01163
CL1387.Contig3_All	0	0.386	6.2486
CL3007.Contig5_All	2.923	1.343	-1.13244
Unigene1668_All	0.756	1.75	1.19159
CL625.Contig1_All	1.316	0.45	-1.52371
CL707.Contig1_All	0.523	1.416	1.50167
Unigene14601_All	1.253	3.05	1.25999
Unigene24055_All	1.69	0.323	-2.32845
CL1650.Contig3_All	2.396	4.993	1.07455
Unigene3044_All	1.08	2.143	1.00015
CL612.Contig3_All	2.933	1.406	-1.05685
CL253.Contig2_All	0.203	0.82	1.87872
CL815.Contig1_All	1.136	0.35	-1.70645
Unigene22319_All	0.34	1.86	2.45291
Unigene9643_All	2.243	0.19	-3.53009
CL1162.Contig1_All	0.066	1.03	3.82894
Unigene3049_All	1.936	0.946	-1.05479
Unigene14836_All	1.486	3.89	1.38833
CL4088.Contig2_All	4.21	1.906	-1.14873
CL199.Contig2_All	2.666	5.44	1.01433
Unigene4148_All	1.406	0.683	-1.05571
Unigene19841_All	0.726	1.703	1.21762
CL5135.Contig1_All	0.756	1.81	1.26724
Unigene4443_All	4.16	1	-2.03808
Unigene4506_All	0.17	1.11	2.72961
CL3793.Contig2_All	1.1	2.57	1.23179
Unigene4713_All	0.776	3.363	2.1018
Unigene16961_All	1.78	4.556	1.37199
Unigene10559_All	1.613	3.363	1.06252
Unigene3702_All	0.646	2.013	1.60883
Unigene5793_All	1.403	4.45	1.677
Unigene5869_All	7.71	15.25	1.01233
CL4498.Contig2_All	2.633	1.296	-1.06579
Unigene874_All	4.13	1.956	-1.06202
CL2440.Contig1_All	0.296	1.86	2.66093
CL1232.Contig15_All	1.926	0.66	-1.55747
Unigene21133_All	1.626	0.046	-5.21598
CL4207.Contig2_All	5.496	11.88	1.1319
Unigene1579_All	1.473	3.24	1.14372
CL465.Contig1_All	0.873	0	-6.2058
Unigene13846_All	2.1	0.27	-2.92709
CL3207.Contig2_All	1.35	0.476	-1.47707
CL3180.Contig1_All	1.016	2.936	1.5393
Unigene12283_All	0.173	1.646	3.25651
CL1653.Contig3_All	3.193	1.58	-1.01635
CL459.Contig13_All	0.16	1.09	2.72285
Unigene11945_All	6.093	15.433	1.29667
Unigene10870_All	0.506	2.453	2.29464
CL1670.Contig1_All	2.536	5.27	1.04847
CL5108.Contig1_All	0.073	1.056	3.81007
CL3752.Contig2_All	7.213	3.27	-1.1411
Unigene15654_All	0.57	1.666	1.57188
CL4222.Contig2_All	7.743	2.503	-1.62902
Unigene2624_All	0.536	1.13	1.07994
CL2029.Contig3_All	3.68	9.723	1.33496
Unigene9592_All	3.143	0.576	-2.42156
Unigene9675_All	3.906	1.403	-1.45375
CL2485.Contig3_All	0.14	0.693	2.24641
CL3631.Contig3_All	1.183	2.74	1.22596
Unigene22230_All	0.073	1.403	4.27888
CL1090.Contig2_All	0.136	1.316	3.32038
CL347.Contig1_All	0.193	0.746	1.95576
Unigene2643_All	7.023	17.33	1.27483
CL377.Contig6_All	1.79	0.756	-1.23484
CL2616.Contig1_All	2.506	1.013	-1.3364
Unigene4680_All	0.926	2.363	1.35215
CL4974.Contig11_All	0.31	1.266	1.95575
CL1944.Contig1_All	0.583	3.053	2.38123
CL727.Contig4_All	1.593	3.376	1.09518
CL271.Contig10_All	0.38	0	-6.1583
Unigene16755_All	5.98	2.053	-1.51934
Unigene9014_All	7.816	16.12	1.06599
Unigene1092_All	2.43	5.38	1.18018
CL137.Contig3_All	1.886	0.816	-1.2021
Unigene23785_All	2.056	0.183	-3.46596
Unigene2215_All	0.103	1.07	3.43391
CL2879.Contig1_All	2.4	1.17	-1.01659
Unigene5001_All	0.563	0.243	-1.14515
Unigene18157_All	0.26	1.933	2.88656
Unigene10647_All	2.506	0.756	-1.73351
CL2407.Contig1_All	1.476	3.75	1.32712
Unigene12414_All	2.026	4.46	1.18251
Unigene936_All	2.413	4.753	1.01337
CL2896.Contig2_All	1.13	2.79	1.31801
Unigene12230_All	5.57	2.176	-1.32338
CL3793.Contig1_All	0.466	1.586	1.72502
Unigene22055_All	2.333	0	-6.13581
Unigene12598_All	2.333	0.576	-1.95406
CL14.Contig4_All	0	0.173	6.12893
CL3297.Contig1_All	0.063	0.933	3.93038
CL831.Contig2_All	1.326	2.86	1.11331
Unigene6424_All	2.083	0.33	-2.64396
Unigene17075_All	2.683	0.573	-2.20816
CL2043.Contig2_All	4.696	2.06	-1.18682
Unigene15755_All	2.52	0.606	-2.06542
Unigene10662_All	2.8	0.613	-2.15627
Unigene2472_All	0.78	2.053	1.42512
Unigene784_All	1.953	4.03	1.029
CL5099.Contig1_All	3.623	1.463	-1.32017
CL4227.Contig2_All	1.683	0.456	-1.87776
CL1680.Contig2_All	4.503	10.173	1.1603
CL731.Contig9_All	2.32	5.15	1.1466
CL1345.Contig2_All	2.49	0.263	-3.22544
CL2234.Contig3_All	1.866	0.346	-2.45471
CL3375.Contig1_All	0.606	1.48	1.29957
CL2535.Contig1_All	0.823	2.89	1.81429
Unigene1026_All	2.223	0.78	-1.48457
CL666.Contig9_All	1.02	0.413	-1.31833
CL209.Contig6_All	3.863	1.563	-1.29018
CL1265.Contig4_All	1.763	6.036	1.79333
CL1478.Contig3_All	0.886	2.24	1.34153
CL915.Contig2_All	2.65	0.716	-1.86707
CL102.Contig2_All	3.443	0	-6.09399
CL4143.Contig1_All	0.77	1.65	1.10428
Unigene7791_All	0.593	3.3	2.44093
Unigene2869_All	3.556	1.656	-1.10471
Unigene496_All	0.35	0.986	1.50444
CL707.Contig4_All	4.37	1.563	-1.48398
CL3966.Contig1_All	2.496	0.763	-1.70911
CL689.Contig9_All	0.35	1.663	2.20804
CL3000.Contig1_All	2.43	1.086	-1.14739
Unigene5109_All	1.5	3.06	1.034
Unigene9372_All	0.953	2.38	1.32064
Unigene5736_All	12.55	6.02	-1.10493
CL1001.Contig5_All	2.833	7.936	1.51543
Unigene17597_All	1.21	0.206	-2.51749
Unigene15297_All	0.373	2.233	2.60491
CL289.Contig1_All	1.02	2.13	1.0402
CL4605.Contig2_All	1.08	3.14	1.52691
CL114.Contig5_All	0	0.166	6.06343
CL1064.Contig4_All	1.613	0.653	-1.31814
CL824.Contig2_All	0.243	0.76	1.61236
Unigene16602_All	1.553	4.376	1.45723
Unigene10861_All	5.703	1.04	-2.42974
CL1518.Contig1_All	1.75	4.84	1.46756
Unigene12057_All	2.046	0.633	-1.74349
Unigene9226_All	2.603	0.82	-1.65224
CL1612.Contig2_All	0.463	1.246	1.44628
Unigene8987_All	2.786	1.223	-1.17645
CL513.Contig1_All	3.176	1.49	-1.09006
CL1656.Contig3_All	4.116	0.936	-2.15831
CL258.Contig5_All	0	0.173	6.04962
CL3234.Contig2_All	0.673	1.76	1.40922
CL1735.Contig3_All	0	0.266	6.04745
CL482.Contig2_All	1.623	0.736	-1.1621
Unigene1185_All	1.356	0	-6.05092
Unigene9547_All	2.53	0.55	-2.16572
Unigene10803_All	5.38	0.416	-3.70696
CL1554.Contig2_All	0.84	2.766	1.68357
CL432.Contig3_All	1.05	2.726	1.38985
Unigene12049_All	2.13	0.94	-1.14062
Unigene13485_All	3.48	1.343	-1.33951
Unigene3386_All	0.54	0.14	-2.00223
CL469.Contig4_All	0.633	0.06	-3.38061
CL2314.Contig2_All	5.75	2.083	-1.46875
Unigene20463_All	0.083	1.023	3.69391
CL4936.Contig1_All	2.186	0.866	-1.35325
Unigene11045_All	1.606	0.226	-2.81388
Unigene15466_All	1.703	0.186	-3.14403
Unigene20046_All	0.393	2.35	2.57844
CL4678.Contig1_All	0.996	0.043	-4.4156
CL296.Contig1_All	0.803	2.873	1.83761
CL456.Contig2_All	3.09	1.223	-1.34618
Unigene6861_All	2.88	1.066	-1.43653
CL3539.Contig1_All	4.19	1.88	-1.16258
CL135.Contig3_All	1.423	4.57	1.73223
Unigene1035_All	2.8	0.55	-2.32845
Unigene12254_All	0.156	1.4	3.13098
Unigene6574_All	1.81	0.74	-1.27159
CL1314.Contig1_All	0.806	2.036	1.35223
CL3288.Contig1_All	1.133	3.086	1.45291
Unigene16848_All	2.843	0.586	-2.26028
Unigene2349_All	0.62	1.813	1.56687
CL3768.Contig4_All	1.616	4.47	1.43346
CL991.Contig3_All	1.523	0.116	-3.66974
Unigene9055_All	0.09	1.013	3.44861
Unigene10563_All	3.513	1.566	-1.122
CL3978.Contig3_All	7.84	3.603	-1.11059
Unigene10733_All	0.94	2.713	1.55069
Unigene24209_All	1.67	0	-6.00653
CL3259.Contig1_All	2.203	0.96	-1.16585
CL2497.Contig1_All	0	4.01	5.99843
Unigene8865_All	5.353	11.68	1.09535
CL60.Contig2_All	0.02	0.153	2.979
Unigene4122_All	1.823	0.14	-3.66949
CL1364.Contig6_All	0.193	0	-5.99884
CL5097.Contig2_All	0.156	1.223	2.9865
CL3124.Contig1_All	0.743	1.84	1.3358
CL14.Contig1_All	0.823	0.323	-1.27608
CL4988.Contig1_All	1.016	0.293	-1.73848
Unigene10924_All	0.396	1.87	2.18612
CL2186.Contig2_All	6.47	2.293	-1.52722
Unigene841_All	3.18	1.146	-1.46596
Unigene22377_All	0.37	2.116	2.46154
CL575.Contig2_All	0.436	1.37	1.58063
CL2255.Contig2_All	0.47	0	-5.98564
CL1729.Contig5_All	2.043	0.633	-1.67843
Unigene11692_All	3.266	7.29	1.15661
CL2891.Contig1_All	1.186	2.613	1.11553
Unigene6061_All	2.826	0.87	-1.73235
CL3788.Contig1_All	2.89	1.38	-1.0544
Unigene17235_All	1.486	0.043	-5.00607
CL1560.Contig4_All	1.833	0.74	-1.31378
CL795.Contig2_All	0	0.383	5.97075
CL377.Contig17_All	0.193	0.75	1.91201
CL917.Contig2_All	0.9	0.073	-3.59644
Unigene18522_All	0.043	1.396	4.99347
CL3100.Contig1_All	0.803	1.716	1.08121
Unigene4208_All	0.913	2.163	1.23392
CL1086.Contig2_All	0.863	0.193	-2.20347
CL441.Contig6_All	0.886	0.356	-1.28038
CL3926.Contig2_All	3.396	7.026	1.08652
Unigene14192_All	1.82	0	-5.96072
CL2881.Contig1_All	2.743	1.08	-1.30042
CL1738.Contig4_All	1.366	0.446	-1.58015
Unigene12346_All	0.873	1.95	1.19028
Unigene13597_All	2.39	0.756	-1.60692
Unigene23903_All	2.9	0.233	-3.63102
CL948.Contig10_All	0.303	0.013	-4.46773
Unigene2368_All	0.576	2.283	1.97241
CL2649.Contig1_All	1.723	4.056	1.24402
CL624.Contig4_All	1.23	0.133	-3.22643
CL367.Contig3_All	1.056	2.323	1.15404
CL555.Contig2_All	1.633	3.883	1.23718
CL1840.Contig9_All	3.386	0.866	-1.97759
Unigene5893_All	1.583	3.12	1.00858
Unigene20079_All	0.066	1.183	4.08094
Unigene22926_All	2.16	0.253	-3.07691
Unigene12433_All	4.676	0.946	-2.27954
CL2901.Contig1_All	2.153	0.763	-1.50344
Unigene16225_All	2.663	5.5	1.02919
Unigene14174_All	3.176	0.506	-2.62124
CL3992.Contig2_All	1.366	3.053	1.17471
CL4633.Contig11_All	0.16	0.05	-1.64708
CL34.Contig1_All	1.12	3.076	1.44988
CL1270.Contig1_All	0	0.476	5.909
Unigene6540_All	2.08	0.21	-3.29193
Unigene4367_All	2.006	4.476	1.12131
Unigene20117_All	0	1.866	5.90037
Unigene22358_All	0	2.68	5.90037
Unigene10655_All	0.393	2.393	2.60818
CL79.Contig2_All	0.513	1.246	1.24917
Unigene540_All	3.283	1.34	-1.25859
Unigene4235_All	2.27	0.733	-1.60069
CL4808.Contig2_All	1.66	4.043	1.29446
Unigene2618_All	2.78	0.736	-1.87442
CL5134.Contig1_All	1.206	0.41	-1.50956
Unigene2028_All	2.973	1.156	-1.38762
Unigene1519_All	2.893	0.456	-2.66048
CL624.Contig2_All	0.826	0	-5.89161
CL404.Contig1_All	5.78	1.736	-1.78899
Unigene8470_All	0.996	2.116	1.10595
Unigene10589_All	3.323	1.27	-1.36016
CL4994.Contig2_All	0.373	0.06	-2.62539
CL4942.Contig1_All	2.39	1.04	-1.2305
CL5139.Contig4_All	0.47	1.22	1.38721
Unigene7591_All	2.12	0.253	-3.04215
Unigene12734_All	6.393	3.166	-1.03025
CL1564.Contig1_All	0.33	0.666	1.04429
Unigene1925_All	2.283	5.363	1.23483
Unigene14557_All	2.216	0.73	-1.59149
CL4864.Contig2_All	1.546	0.543	-1.51335
Unigene18636_All	0.033	1.006	4.90037
CL4887.Contig1_All	1.096	0	-5.87046
CL744.Contig4_All	2.603	0.76	-1.77318
Unigene16600_All	1.92	4.193	1.16093
Unigene17007_All	1.736	0.526	-1.68112
CL1232.Contig3_All	0.546	0.02	-4.76622
CL4058.Contig1_All	0.686	1.55	1.19037
CL3182.Contig1_All	1.53	3.4	1.16061
[truncated: 1,344 more rows]

## Sheet: Twentyfour-vs-Thirtynine.DEGseq
Table S3. DET total with fpkm
gene_id	average_fpkm_Twentyfour	average_fpkm_Thirtynine	diffexp_log2fc_Twentyfour-vs-Thirtynine
CL2113.Contig3_All	11.053	25424.9	11.1639
CL2687.Contig2_All	133.23	15589.5	6.87191
Unigene395_All	10683.5	3517.39	-1.60304
CL2113.Contig1_All	7.273	19005	11.3364
Unigene2198_All	40.126	1625.78	5.34335
CL4537.Contig4_All	3269.3	877.483	-1.90165
CL4537.Contig5_All	2751.85	765.753	-1.8545
CL1492.Contig3_All	99.533	1645.26	4.03023
CL2027.Contig3_All	28.67	1356.54	5.56244
CL940.Contig2_All	10604.2	1573.98	-2.76336
CL1492.Contig2_All	70.63	1352.82	4.28123
CL1492.Contig1_All	18.563	513.343	4.79051
Unigene1652_All	493.21	1988.7	2.01298
Unigene4686_All	23.44	202.416	3.10972
Unigene4769_All	1213.69	200.656	-2.60517
Unigene8572_All	4518.1	1739.47	-1.38599
Unigene3595_All	20.083	180.986	3.17807
CL2019.Contig2_All	212.616	1527.58	2.86814
CL4422.Contig3_All	495.263	68.62	-2.85448
Unigene2812_All	1364.95	240.99	-2.49577
CL944.Contig5_All	182.86	410.186	1.18033
CL2142.Contig6_All	244.96	720.413	1.55271
CL4537.Contig3_All	1079.24	278.956	-1.95044
CL1897.Contig2_All	2737.87	9518.13	1.7514
CL3846.Contig1_All	76.473	368.956	2.27271
CL2027.Contig2_All	1.373	165.566	6.93091
CL2019.Contig1_All	81.256	824.936	3.36228
Unigene631_All	261.876	34.62	-2.93347
CL158.Contig9_All	193.18	1.01	-7.54494
CL3846.Contig4_All	66.71	313.376	2.22897
CL443.Contig3_All	4.626	120.423	4.70225
Unigene8840_All	115.26	906.89	2.97991
Unigene865_All	915.846	0.706	-10.3185
Unigene9881_All	283.283	695.793	1.28533
CL176.Contig2_All	249.12	85.403	-1.54484
Unigene2696_All	288.24	998.35	1.78456
Unigene4735_All	70.196	522.93	2.89888
CL3453.Contig2_All	2486.34	685.393	-1.87591
CL77.Contig5_All	760.99	0.943	-9.6756
CL375.Contig5_All	165.52	15.813	-3.3485
CL4646.Contig3_All	223.383	670.02	1.56828
CL158.Contig2_All	201.62	14.146	-3.79421
CL404.Contig3_All	1484.71	240.613	-2.637
CL158.Contig8_All	229.25	28.583	-3.02786
Unigene14450_All	68.363	555.256	3.02689
CL4537.Contig2_All	686	87.886	-2.97538
CL2270.Contig4_All	47.886	185.94	1.95645
Unigene8968_All	523.756	3.636	-7.16838
CL4537.Contig1_All	455.206	184.19	-1.31345
CL77.Contig1_All	425.513	0.433	-9.97601
CL1434.Contig1_All	26.68	0.753	-5.22574
CL3453.Contig8_All	157.47	24.97	-2.67129
CL4422.Contig1_All	120.853	8.126	-3.90034
CL702.Contig4_All	1175.13	567.946	-1.04116
Unigene5406_All	606.49	254.573	-1.25662
Unigene4597_All	436.246	153.766	-1.50246
CL1267.Contig4_All	59.94	4.333	-3.74768
CL1447.Contig2_All	12.846	311.44	4.62447
CL2142.Contig3_All	64.713	184.433	1.51428
Unigene10151_All	5.516	207.406	5.20934
CL3417.Contig2_All	714.746	211.936	-1.76743
CL443.Contig2_All	2.003	46.36	4.54367
CL4646.Contig2_All	15.57	98.63	2.64702
CL950.Contig2_All	327.343	0.43	-9.5878
CL24.Contig4_All	25.85	112.563	2.09725
CL1643.Contig4_All	248.013	575.81	1.20266
CL24.Contig5_All	26.96	109.703	1.98388
CL1462.Contig3_All	325.356	4.603	-6.137
CL2331.Contig2_All	80.913	17.743	-2.16073
CL5043.Contig7_All	101.146	360.2	1.81478
CL2794.Contig2_All	230.503	83.836	-1.46331
CL1063.Contig4_All	401.563	94.153	-2.09385
CL3259.Contig2_All	99.47	14.69	-2.75602
Unigene2901_All	86.82	194.73	1.1659
Unigene4524_All	30.67	100.426	1.70753
CL2351.Contig2_All	22.056	0.786	-4.77444
Unigene10084_All	272.133	124.44	-1.14685
CL3867.Contig2_All	204.633	66.003	-1.63273
CL1308.Contig1_All	112.22	17.11	-2.71545
CL5103.Contig2_All	115.916	301.28	1.37627
Unigene3378_All	7.873	50.446	2.6753
CL1780.Contig5_All	70.11	24.893	-1.49662
CL24.Contig3_All	9.566	60.48	2.61208
Unigene8394_All	6.123	44.296	2.84725
Unigene9902_All	0.41	8.696	4.41312
Unigene3226_All	120.266	11.506	-3.38485
CL2353.Contig2_All	29.306	92.03	1.6458
Unigene6761_All	168.246	47.266	-1.83517
CL3934.Contig1_All	220.616	44.903	-2.31791
Unigene14520_All	3.97	55.773	3.8178
Unigene5337_All	300.576	138.563	-1.13714
CL77.Contig3_All	258.253	0.14	-10.8442
CL2262.Contig1_All	11.736	85.676	2.86156
Unigene11563_All	284.34	76.63	-1.90356
CL1820.Contig6_All	334.923	118.483	-1.5122
CL3582.Contig2_All	1129.72	358	-1.68725
CL443.Contig1_All	0.276	25.493	6.50483
CL24.Contig1_All	12.133	58.413	2.22002
CL1308.Contig3_All	80.053	9.94	-3.01436
CL558.Contig2_All	45.636	8.3	-2.46418
Unigene8490_All	41.396	6.156	-2.74802
CL950.Contig4_All	221.973	0.066	-11.7611
CL2353.Contig1_All	19.553	70.583	1.85222
Unigene5154_All	4.55	83.416	4.18471
Unigene2442_All	783.416	289.62	-1.45903
CL950.Contig1_All	267.76	0.223	-10.2033
CL476.Contig5_All	7.26	84.316	3.51457
CL2408.Contig2_All	159.82	751.896	2.23294
Unigene1_All	37.87	0.436	-6.4073
CL2704.Contig1_All	1306.03	505.526	-1.38252
CL2865.Contig2_All	781.123	393.566	-1.00472
CL256.Contig6_All	475.57	216.38	-1.13265
CL129.Contig5_All	50.176	157.68	1.6053
CL102.Contig4_All	228.713	29.306	-2.94497
Unigene8805_All	78.76	27.253	-1.53776
CL282.Contig47_All	0.583	74.33	7.04924
CL950.Contig3_All	76.586	0.113	-9.37472
CL1643.Contig5_All	36.066	105.873	1.54928
Unigene5642_All	292.566	125.953	-1.23613
Unigene7219_All	38.903	125.633	1.69156
Unigene8859_All	212.65	89.506	-1.27382
Unigene7339_All	18.293	179.353	3.29981
CL2530.Contig2_All	38.966	11.47	-1.76656
CL4588.Contig1_All	154.26	65.78	-1.24928
CL3808.Contig1_All	221.946	99.136	-1.17173
CL162.Contig2_All	334.1	45.95	-2.8789
Unigene11307_All	0.34	4.64	3.70702
CL2113.Contig2_All	0.336	39.883	6.89416
CL4789.Contig2_All	12.24	44.43	1.85908
CL1780.Contig4_All	79.543	39.473	-1.03517
CL476.Contig3_All	3.52	39.686	3.46261
Unigene4066_All	39.833	13.046	-1.60804
CL560.Contig7_All	40.163	88.3	1.12252
CL681.Contig6_All	28.526	74.496	1.37975
Unigene2185_All	49.933	17.26	-1.53135
Unigene3399_All	73.046	167.023	1.19124
CL2270.Contig5_All	13.303	47.013	1.82221
CL3815.Contig1_All	124.276	31.506	-1.96236
CL1477.Contig3_All	66.946	23.12	-1.52641
CL2587.Contig3_All	112.63	278.59	1.28567
CL4514.Contig2_All	38.766	228.126	2.57447
CL4797.Contig10_All	102.296	23.666	-2.10312
CL5116.Contig5_All	121.066	255.043	1.02028
Unigene10399_All	120.036	47.8	-1.35072
Unigene11698_All	674.49	294.326	-1.23103
Unigene8689_All	216.01	52.34	-2.06068
Unigene11504_All	5.23	34.346	2.73228
CL2490.Contig1_All	30.183	136.943	2.17873
Unigene11851_All	108.67	17.536	-2.66813
CL1364.Contig2_All	0.913	16.596	4.12899
Unigene10125_All	79.433	19.656	-2.01042
CL176.Contig1_All	52.843	19.026	-1.47632
CL48.Contig4_All	130.38	60.506	-1.10589
Unigene12680_All	75.406	3.306	-4.52542
CL1076.Contig2_All	109.566	21.176	-2.39226
CL5139.Contig4_All	0.47	29.963	6.00873
CL2858.Contig1_All	11.053	59.153	2.41578
CL1477.Contig10_All	43.403	13.06	-1.73607
CL2471.Contig2_All	112.136	52.893	-1.07838
CL1267.Contig3_All	25.416	3.09	-3.00212
CL1477.Contig12_All	76.776	36.943	-1.06001
CL1080.Contig2_All	427.08	174.753	-1.29651
Unigene9714_All	160.396	68.736	-1.2142
CL158.Contig5_All	15.89	0.143	-6.80857
Unigene14807_All	128.653	60.243	-1.09186
CL158.Contig11_All	89.756	1.776	-5.65068
CL687.Contig2_All	44.473	12.733	-1.80465
CL4061.Contig1_All	105.37	37.743	-1.48423
CL1737.Contig1_All	1135.96	580.603	-1.00933
Unigene4130_All	61.05	17.09	-1.84488
CL5043.Contig14_All	82.243	248.243	1.59422
CL191.Contig1_All	50.696	0.146	-8.40036
CL68.Contig14_All	37.36	14.3	-1.39098
Unigene2240_All	11.34	0.916	-3.63598
CL1308.Contig2_All	75.7	17.973	-2.08111
CL3453.Contig3_All	155.67	5.776	-4.77889
CL1126.Contig1_All	90.253	28.106	-1.68561
CL668.Contig3_All	66.716	32.493	-1.04856
CL4315.Contig2_All	0.856	57.096	6.05525
CL4774.Contig4_All	3.213	20.43	2.66305
CL350.Contig4_All	21.453	4.333	-2.304
CL1477.Contig4_All	32.47	10.44	-1.61921
CL158.Contig4_All	16.656	0.196	-6.36217
Unigene5700_All	14.296	54.153	1.9365
CL1643.Contig1_All	58.55	127.87	1.10754
Unigene8146_All	42.193	10.27	-2.0348
CL460.Contig1_All	101.856	211.926	1.04358
CL2471.Contig3_All	56.32	23.52	-1.25391
CL30.Contig17_All	629.573	305.746	-1.07303
CL256.Contig3_All	105.13	25.95	-2.03643
CL301.Contig7_All	46.776	21.603	-1.1232
CL4422.Contig2_All	108.606	10.62	-3.34719
CL1849.Contig1_All	55.64	18.8	-1.57447
CL1063.Contig2_All	169.233	50.633	-1.73585
Unigene3275_All	1.336	12.356	3.21162
CL4774.Contig1_All	3.43	24.136	2.8182
Unigene13394_All	7.32	0.56	-3.67632
Unigene5750_All	71.396	10.71	-2.71757
CL150.Contig2_All	7.823	34.09	2.12896
Unigene417_All	69.156	32.236	-1.10142
CL905.Contig4_All	13.466	50.956	1.92645
CL1974.Contig1_All	51.806	123.543	1.21835
Unigene8597_All	53.916	8.273	-2.70258
Unigene4763_All	18.44	68.213	1.87595
CL4061.Contig2_All	65.916	21.06	-1.64894
CL1888.Contig2_All	55.113	20.673	-1.41499
CL3988.Contig2_All	447.576	219.19	-1.03926
CL3167.Contig2_All	12.976	156.97	3.61176
Unigene8898_All	53.586	9.096	-2.53757
CL52.Contig3_All	28.103	65.523	1.2243
CL2572.Contig3_All	16.47	45.166	1.45182
CL1725.Contig1_All	176.176	52.8	-1.74235
CL2038.Contig2_All	16.076	1.213	-3.69196
CL1084.Contig2_All	45.243	13.426	-1.76345
CL4588.Contig2_All	80.246	33.076	-1.29709
Unigene725_All	112.016	47.65	-1.25534
CL191.Contig2_All	43.773	0.113	-8.60182
CL191.Contig4_All	66.096	0.016	-11.9159
Unigene14920_All	58.39	6.176	-3.2245
Unigene9683_All	44.176	17.773	-1.31334
CL4797.Contig2_All	65.263	17.17	-1.9364
CL905.Contig1_All	5.253	29.27	2.46562
CL4511.Contig1_All	96.146	38.916	-1.30859
CL1730.Contig9_All	6.19	31.54	2.3148
CL4165.Contig1_All	40.13	12.133	-1.71034
CL2832.Contig2_All	69.026	27.436	-1.32467
CL1080.Contig3_All	297.773	134.983	-1.15265
Unigene148_All	25.35	2.956	-3.06363
Unigene3383_All	124.806	56.63	-1.1836
CL1126.Contig3_All	54.113	20.846	-1.37405
CL2985.Contig2_All	70.62	29.706	-1.25104
CL1084.Contig5_All	34.843	8.553	-2.0489
Unigene7252_All	90.086	42.863	-1.07396
CL1730.Contig3_All	4.393	22.853	2.3524
CL2353.Contig3_All	27.24	95.81	1.80965
CL4994.Contig6_All	6.76	19.71	1.54333
CL158.Contig1_All	7.993	0.493	-3.99126
Unigene8891_All	159.14	71.173	-1.18311
CL3365.Contig1_All	22.936	4.54	-2.33593
Unigene783_All	73.053	13.096	-2.46176
Unigene5761_All	16.2	49.256	1.61354
Unigene8140_All	61.89	121.976	1.00317
CL1780.Contig3_All	26.113	6.28	-2.07702
CL2530.Contig3_All	23.876	0	-12.9
CL973.Contig1_All	344.19	152.25	-1.20983
CL5087.Contig2_All	15.376	4.31	-1.8259
CL4963.Contig4_All	210.643	97.53	-1.12246
Unigene16438_All	80.313	31.286	-1.34584
CL1936.Contig2_All	209.58	92.083	-1.19251
CL4073.Contig1_All	4.93	28.803	2.56976
CL52.Contig1_All	6.74	25.423	1.90112
CL2628.Contig5_All	12.243	2.52	-2.26239
Unigene14844_All	40.01	1.403	-4.81926
Unigene5524_All	354.58	160.013	-1.19042
CL4774.Contig3_All	0.993	13.403	3.73671
Unigene2134_All	49.476	21.386	-1.20793
Unigene20700_All	136.963	44.92	-1.64337
CL3213.Contig2_All	111.08	50.873	-1.13109
CL3161.Contig1_All	73.016	31.553	-1.22433
CL375.Contig9_All	45.266	94.39	1.03316
Unigene9754_All	0.956	12.393	3.61511
CL2056.Contig3_All	57.86	17.163	-1.75677
CL4856.Contig2_All	44.25	4.67	-3.22393
Unigene5733_All	136.66	59.456	-1.22771
CL2944.Contig1_All	10.94	2.19	-2.30962
CL748.Contig1_All	2.9	33.76	3.52093
CL1302.Contig1_All	85.24	34.23	-1.32773
Unigene4278_All	8.62	0.7	-3.61668
CL4511.Contig2_All	56.923	16.446	-1.79819
CL1330.Contig4_All	71.196	177.6	1.3267
CL1302.Contig3_All	70.346	27.013	-1.38656
CL2351.Contig3_All	7.126	0.76	-3.21612
CL68.Contig9_All	35.14	14.156	-1.3164
Unigene10273_All	82.483	29.84	-1.47361
CL30.Contig4_All	81.36	235.566	1.52432
CL2364.Contig3_All	16.266	5.486	-1.57092
CL404.Contig2_All	117.19	9.716	-3.60825
CL1475.Contig4_All	24.106	55.433	1.18886
Unigene9792_All	1.566	10.953	2.80782
Unigene13079_All	38.846	14.103	-1.46057
CL1477.Contig1_All	35.423	13.116	-1.43767
Unigene7309_All	6.393	0.546	-3.50584
CL68.Contig23_All	53.686	16.3	-1.71695
CL1758.Contig1_All	3.133	40.643	3.69214
CL301.Contig9_All	61.126	17.02	-1.83893
CL3669.Contig4_All	49.3	21.513	-1.19702
CL3002.Contig3_All	40.24	15.246	-1.39984
Unigene409_All	32.533	16.073	-1.01775
Unigene8926_All	4.616	68.593	3.89879
Unigene12925_All	15.67	5.706	-1.47569
CL3465.Contig1_All	142.453	64.503	-1.1605
CL1768.Contig1_All	5.096	24.816	2.27116
Unigene7015_All	79.73	30.72	-1.3626
Unigene8856_All	74.12	31.016	-1.27934
CL1942.Contig2_All	86.756	0.216	-8.64366
CL2557.Contig1_All	53.91	23.93	-1.17387
CL1257.Contig2_All	156.506	359.656	1.18636
CL1267.Contig2_All	17.993	4.05	-2.13013
CL1695.Contig5_All	70.23	30.153	-1.21847
Unigene1827_All	40.69	86.793	1.06514
CL1126.Contig5_All	48.983	19.966	-1.29167
CL683.Contig1_All	0.086	17.573	7.72088
CL30.Contig3_All	487.24	229.99	-1.09633
Unigene7192_All	34.206	13.753	-1.33342
Unigene2337_All	72.763	34.053	-1.1029
CL2870.Contig2_All	76.833	26.176	-1.56349
CL2937.Contig3_All	196.29	421.53	1.0381
CL1364.Contig5_All	0.683	9.073	3.71663
CL1964.Contig2_All	42.826	14.506	-1.5595
CL1364.Contig8_All	3.24	14.133	2.1225
CL1539.Contig5_All	10.253	26.683	1.3808
CL1820.Contig2_All	38.64	0.05	-9.57327
Unigene5250_All	25.313	6.333	-2.01567
CL4646.Contig1_All	0.586	59.9	6.61627
CL444.Contig3_All	67.406	31.56	-1.10333
CL2711.Contig3_All	9.023	1.173	-2.9157
CL1866.Contig2_All	9.21	47.443	2.36832
CL3925.Contig2_All	44.136	8.993	-2.28135
CL1126.Contig4_All	18.253	6.61	-1.46685
CL1942.Contig1_All	72.533	0.146	-8.98458
CL4575.Contig1_All	144.216	65.433	-1.16605
Unigene8882_All	83.203	34.5	-1.29326
CL1730.Contig8_All	21.093	50.77	1.25205
CL809.Contig7_All	21.576	8.363	-1.35549
CL282.Contig38_All	37.79	12.503	-1.60922
Unigene2308_All	20.663	8.186	-1.32616
CL853.Contig1_All	8.613	21.113	1.28227
CL2966.Contig2_All	36.286	13.333	-1.43906
Unigene9682_All	47.21	10.166	-2.22976
Unigene16449_All	104.69	51.806	-1.01985
CL2270.Contig2_All	7.936	47.206	2.54973
Unigene7263_All	105.47	44.54	-1.26789
Unigene23678_All	39.623	11.406	-1.78214
Unigene11397_All	14.76	3.96	-1.89031
CL19.Contig2_All	48.433	106.58	1.09521
CL1126.Contig6_All	17.706	5.69	-1.63592
CL3880.Contig1_All	2.96	30.733	3.33037
Unigene13380_All	79.51	27.23	-1.54399
CL24.Contig2_All	0.903	25.283	4.77004
Unigene5707_All	70.716	19.39	-1.8673
Unigene12816_All	49.82	102.836	1.03113
Unigene14313_All	8.553	1.873	-2.18423
CL2985.Contig1_All	23.67	4.003	-2.55703
CL301.Contig3_All	40.753	18.206	-1.17113
CL2572.Contig1_All	26.56	60.97	1.19447
CL2351.Contig1_All	11.07	0.1	-6.75125
CL2858.Contig4_All	13.713	49.79	1.8563
CL150.Contig4_All	13.813	33.14	1.25857
CL129.Contig4_All	25.533	7.25	-1.7954
CL3310.Contig3_All	37.7	88.916	1.23839
CL3718.Contig2_All	77.243	34.893	-1.1706
Unigene5532_All	259.25	113.45	-1.23068
Unigene8980_All	4.006	28.953	2.87615
CL1539.Contig3_All	6.346	18.763	1.55919
Unigene5785_All	48.183	20.543	-1.24843
CL536.Contig1_All	26.793	8.59	-1.66176
CL3061.Contig1_All	50.763	20.676	-1.30058
Unigene21755_All	45.156	15.76	-1.53603
CL944.Contig3_All	9.88	40.83	2.0658
CL68.Contig15_All	45.593	22.133	-1.03434
CL5027.Contig2_All	33.7	13.52	-1.31923
Unigene4137_All	16.423	33.403	1.0188
Unigene16559_All	113.24	50.346	-1.19401
CL2142.Contig2_All	58.126	192.633	1.72698
CL5103.Contig4_All	44.756	13.673	-1.71307
Unigene8740_All	126.023	60.47	-1.06949
Unigene16575_All	43.916	18.4	-1.27825
CL249.Contig17_All	12.106	29.613	1.2995
Unigene9978_All	66.07	31.546	-1.07766
CL3751.Contig2_All	12.403	0.826	-3.87963
CL1162.Contig4_All	69.2	147.83	1.08818
CL2270.Contig3_All	15.186	42.683	1.49848
CL2870.Contig1_All	73.493	28.393	-1.3966
CL3958.Contig2_All	40.883	13.8	-1.56246
CL3453.Contig7_All	99.356	22.87	-2.14263
CL2826.Contig4_All	26.283	10.166	-1.38388
Unigene9901_All	19.76	5.343	-1.87986
CL460.Contig9_All	23.833	59.383	1.32283
Unigene16532_All	110.163	49.13	-1.19136
Unigene7780_All	42.626	13.253	-1.68889
Unigene14354_All	45.436	19.363	-1.23599
CL5139.Contig6_All	0.513	12.363	4.56272
Unigene14681_All	6.333	23.376	1.89824
CL451.Contig2_All	4.943	14.566	1.58286
CL741.Contig2_All	370.363	170.513	-1.15417
Unigene7241_All	137.913	65.233	-1.08496
CL3795.Contig1_All	34.363	10.39	-1.72164
CL1643.Contig3_All	3.946	18.403	2.22409
Unigene6954_All	134.893	65.29	-1.05053
Unigene12992_All	32.576	11.066	-1.56307
CL4416.Contig4_All	39.16	18.45	-1.07796
CL2563.Contig2_All	2.273	10.92	2.2651
Unigene14950_All	137.826	68.973	-1.00448
CL1860.Contig3_All	16.463	6.83	-1.27157
Unigene3875_All	4.813	14.246	1.55912
CL5139.Contig7_All	1.29	9.933	2.95091
CL528.Contig2_All	15.5	6.7	-1.21527
Unigene16492_All	111.386	47.543	-1.23393
CL1326.Contig4_All	1.953	10.306	2.39484
CL1780.Contig2_All	21.376	6.916	-1.65553
CL1688.Contig1_All	29.636	1.626	-4.17603
Unigene22986_All	4.15	0.003	-10.4822
CL348.Contig2_All	2.986	0.126	-4.55522
CL51.Contig2_All	12.693	1.236	-3.35726
CL1793.Contig3_All	21.063	8.29	-1.33772
CL5100.Contig2_All	26.123	12.48	-1.06788
CL1308.Contig4_All	28.823	8.8	-1.73384
CL2199.Contig4_All	48.276	19.096	-1.36604
CL614.Contig3_All	30.046	6.796	-2.14268
CL4514.Contig3_All	25.18	86.496	1.79514
Unigene5045_All	22.016	9.643	-1.1944
CL1364.Contig4_All	1.086	6.94	2.68057
CL681.Contig2_All	4.313	18.016	2.01963
CL150.Contig3_All	20.06	47.41	1.22722
Unigene15017_All	105.58	47.703	-1.17127
Unigene13286_All	116.273	56.63	-1.04595
CL4416.Contig2_All	13.253	1.626	-3.01702
Unigene7147_All	58.22	24.393	-1.28421
CL290.Contig1_All	2.34	7.93	1.7898
Unigene9979_All	29.24	12.606	-1.21481
CL3465.Contig2_All	103.626	51.45	-1.03407
CL1230.Contig4_All	1.37	8.033	2.58895
CL4934.Contig1_All	0.61	9.103	3.91313
Unigene1869_All	7.506	0.54	-3.79517
CL1017.Contig6_All	42.24	201.566	2.17923
Unigene3505_All	6.446	0.426	-3.93259
CL258.Contig9_All	2.51	11.85	2.22484
CL1802.Contig3_All	73.133	30.913	-1.23734
CL5144.Contig8_All	61.76	12.73	-2.30312
CL542.Contig3_All	24.076	7.78	-1.63137
Unigene11788_All	30.59	11.86	-1.37942
CL5139.Contig3_All	0.323	7.863	4.60603
CL4122.Contig4_All	18.816	38.813	1.02532
CL2005.Contig1_All	29.8	62.796	1.06551
Unigene5577_All	107.136	39.936	-1.44947
CL1230.Contig2_All	2.793	10.856	1.96171
CL1964.Contig1_All	34.44	13.013	-1.38899
Unigene4509_All	2.31	5.51	1.25229
Unigene8900_All	80.006	34.073	-1.25777
Unigene554_All	105.916	267.233	1.30846
Unigene6647_All	50.846	24.013	-1.08413
CL2027.Contig1_All	0.293	14.52	5.58785
Unigene791_All	65.79	26.606	-1.28445
CL301.Contig1_All	27.896	12.533	-1.15928
Unigene16064_All	24.063	11.5	-1.06039
CL4100.Contig6_All	10.873	5.406	-1.01056
Unigene7038_All	125.873	59.186	-1.10188
CL4863.Contig1_All	33.213	12.396	-1.42779
CL3138.Contig1_All	45.843	18.91	-1.27076
CL3465.Contig3_All	63.19	12.203	-2.42795
CL2858.Contig6_All	31.056	70.57	1.16974
Unigene2001_All	5.656	0.256	-4.45522
CL290.Contig6_All	10.343	4.15	-1.32056
CL2141.Contig4_All	17.423	3.836	-2.18605
Unigene15666_All	24.073	50.096	1.04729
CL4242.Contig3_All	6.213	15.343	1.30354
CL4165.Contig2_All	21.41	7.73	-1.45589
CL727.Contig3_All	5.42	12.68	1.22334
Unigene4303_All	9.4	1.37	-2.73839
Unigene3882_All	22.643	9.66	-1.22196
CL350.Contig1_All	8.073	2.446	-1.71974
Unigene10535_All	21.146	1.69	-3.61948
CL476.Contig1_All	0.903	6.11	2.74103
CL2711.Contig2_All	38	16.823	-1.17348
CL1390.Contig4_All	1.613	8.136	2.34737
CL1462.Contig2_All	31.163	0.393	-6.28861
Unigene3848_All	11.816	3.883	-1.59898
CL1230.Contig7_All	1.94	8.7	2.18949
CL2228.Contig3_All	40.746	7.183	-2.4967
Unigene4038_All	5.693	1.32	-2.07643
CL3310.Contig2_All	51.596	106.593	1.04823
Unigene8183_All	0.243	18.833	6.26949
Unigene7207_All	23.463	7.466	-1.66374
CL4027.Contig3_All	13.803	5.736	-1.28953
CL841.Contig5_All	10.343	2.576	-2.02355
CL2475.Contig3_All	29.653	69.633	1.21777
CL814.Contig4_All	34.006	13.303	-1.35111
CL2588.Contig1_All	62.04	29.56	-1.07379
CL4409.Contig1_All	83.92	36.663	-1.19092
Unigene2551_All	0.063	6.313	6.63784
CL4761.Contig2_All	32.073	14.493	-1.14719
CL1161.Contig2_All	9.003	3.476	-1.37837
Unigene15963_All	1.946	5.356	1.48268
Unigene7358_All	41.23	4.02	-3.42092
Unigene5724_All	34.086	13.78	-1.32712
Unigene4067_All	18.336	6.513	-1.4832
Unigene11875_All	41.106	18.713	-1.15346
Unigene193_All	2.313	10.776	2.22555
CL5039.Contig6_All	29.2	14.526	-1.00967
CL2663.Contig1_All	54.416	116.193	1.11244
Unigene194_All	0.803	7.153	3.14888
CL1063.Contig5_All	90.32	32.566	-1.48875
CL973.Contig2_All	239.556	118.933	-1.03928
Unigene10019_All	15.023	7.463	-1.00689
Unigene1883_All	1.16	13.206	3.48266
Unigene5605_All	32.54	9.13	-1.81285
CL5002.Contig4_All	1.766	15.566	3.12555
CL5.Contig2_All	0.036	6.283	7.57722
Unigene4687_All	20.47	6.153	-1.73986
Unigene2229_All	9.313	2.323	-1.99571
CL1851.Contig1_All	22.59	9.47	-1.28736
CL1643.Contig2_All	5.716	18.52	1.68414
Unigene471_All	23.496	9.526	-1.30258
Unigene9046_All	6.653	0.443	-3.8717
CL804.Contig3_All	5.56	0.576	-3.28887
Unigene14383_All	2.8	9.103	1.71442
Unigene9702_All	15.526	5.566	-1.49451
CL114.Contig8_All	11.09	4.55	-1.27749
Unigene5329_All	2.9	16.35	2.50378
CL639.Contig1_All	8.396	25.71	1.60471
CL1774.Contig1_All	18.333	3.953	-2.20975
CL288.Contig2_All	1.573	20.8	3.70315
CL2968.Contig2_All	24.183	8.973	-1.43926
Unigene3177_All	2.913	8.586	1.56586
CL4880.Contig1_All	18.583	43.64	1.24784
Unigene320_All	22.853	8.21	-1.49728
Unigene11817_All	24.78	8.203	-1.59132
CL4416.Contig3_All	10.93	3.303	-1.6971
Unigene4108_All	10.28	3.866	-1.40131
CL683.Contig4_All	3.85	18.81	2.26212
CL1656.Contig2_All	27.61	13.91	-1.01099
CL4955.Contig2_All	152.32	58.943	-1.41313
CL2114.Contig1_All	25.443	12.393	-1.02644
Unigene6986_All	26.983	8.866	-1.60969
CL3161.Contig2_All	28.803	12.08	-1.27354
CL4633.Contig6_All	1.686	0.233	-2.85325
CL1631.Contig2_All	17.04	5.293	-1.67671
CL4230.Contig1_All	9.1	2.59	-1.8149
CL2530.Contig1_All	6.096	0.726	-3.0958
Unigene13434_All	25.08	2.996	-3.05151
Unigene2671_All	40.533	17.526	-1.23236
CL4985.Contig3_All	2.406	6.73	1.47236
Unigene9678_All	17.17	6.52	-1.40244
Unigene2885_All	14.036	5.196	-1.42462
CL585.Contig3_All	16.976	4.12	-2.04917
CL1415.Contig2_All	30.99	5.786	-2.39965
CL350.Contig9_All	10.36	4.13	-1.33426
Unigene13392_All	45.736	20.933	-1.14171
Unigene5427_All	42.123	14.983	-1.50072
CL243.Contig8_All	13.29	6.236	-1.08297
CL1033.Contig9_All	4.653	0.976	-2.24171
CL4914.Contig1_All	2.7	8.74	1.70839
CL811.Contig2_All	14.106	5.32	-1.40451
CL1079.Contig2_All	8.203	3.663	-1.16252
Unigene4061_All	2.743	0.18	-3.88791
Unigene16349_All	34.15	17.116	-1.00582
CL3061.Contig2_All	31.576	14.586	-1.13219
Unigene529_All	218.96	106.296	-1.03169
CL4159.Contig3_All	7.776	3.48	-1.16005
Unigene19294_All	14.823	46.09	1.61725
CL2569.Contig5_All	9.083	21.86	1.2658
Unigene6584_All	45.84	21.58	-1.10405
CL1851.Contig3_All	28.476	13.796	-1.04604
CL512.Contig2_All	16.66	7.376	-1.18786
CL5139.Contig8_All	3.696	8.946	1.27305
Unigene5748_All	147.593	33.66	-2.14982
Unigene7045_All	89.316	39.713	-1.17766
CL2565.Contig2_All	24.786	7.24	-1.76714
CL4714.Contig8_All	3.48	0.45	-2.94558
CL2858.Contig3_All	23.63	57.51	1.26379
Unigene5054_All	7.036	2.79	-1.35533
Unigene87_All	1.073	4.086	1.93566
CL1186.Contig4_All	47.68	16.876	-1.49292
CL752.Contig3_All	13.11	5.63	-1.21307
CL2935.Contig1_All	6.686	1.54	-2.12976
Unigene22708_All	35.973	13.776	-1.37893
CL1063.Contig3_All	33.266	7.483	-2.16229
CL4142.Contig1_All	25.733	8.303	-1.64554
CL549.Contig2_All	1.083	9.72	3.14609
CL1820.Contig1_All	34.443	12.09	-1.60208
CL1654.Contig1_All	13.046	4.053	-1.68646
CL1434.Contig2_All	29.84	0.796	-5.32641
Unigene16196_All	11.136	1.13	-3.28515
CL288.Contig1_All	0.87	17.426	4.3069
CL286.Contig7_All	18.046	6.573	-1.44722
CL689.Contig1_All	5.863	0.973	-2.54195
CL4797.Contig3_All	29.93	10.073	-1.60294
CL304.Contig2_All	24.18	12.16	-1.0007
CL5022.Contig1_All	57.01	5.26	-3.49163
Unigene5055_All	3.403	9.73	1.50309
CL3809.Contig3_All	7.783	1.68	-2.19335
CL3710.Contig3_All	49.13	18.146	-1.42989
CL547.Contig3_All	4.966	0.976	-2.34414
Unigene2702_All	1.36	10.513	2.94723
CL290.Contig3_All	2.25	0.066	-5.06495
CL2141.Contig2_All	7.1	0.446	-3.95993
Unigene16591_All	87.906	43.403	-1.0186
Unigene1624_All	39.423	18.026	-1.11631
CL158.Contig7_All	2.256	0.08	-4.80552
CL2739.Contig3_All	8.216	1.213	-2.76859
Unigene16102_All	18.13	4.883	-1.88874
Unigene8209_All	7.733	3.143	-1.31752
CL451.Contig4_All	6.466	14.393	1.12086
CL1539.Contig2_All	0.213	3.416	3.9837
CL3985.Contig4_All	2.386	7.663	1.68035
Unigene16050_All	12.32	1.613	-2.90643
CL4536.Contig2_All	64.12	22.806	-1.50307
CL1364.Contig1_All	0.496	8.49	4.09369
CL748.Contig2_All	23.01	63.21	1.43678
CL4325.Contig1_All	11.853	3.68	-1.70071
CL12.Contig1_All	18.853	9.22	-1.03356
CL4335.Contig1_All	0.19	3.296	4.16407
Unigene14889_All	0.33	6.076	4.19954
CL2642.Contig1_All	6.093	1.13	-2.47181
CL1084.Contig3_All	23.466	7.183	-1.75438
Unigene10289_All	18.85	8.106	-1.21229
CL459.Contig5_All	0.956	4.916	2.3544
CL2338.Contig5_All	10.426	3.106	-1.75405
CL2458.Contig2_All	12.133	5.62	-1.11102
CL4416.Contig1_All	26.826	10.96	-1.30237
CL1620.Contig5_All	42.45	18.92	-1.19348
CL811.Contig1_All	10.906	3.806	-1.52305
CL1695.Contig2_All	14.033	3.516	-1.98038
Unigene5784_All	37.43	15.39	-1.30166
Unigene334_All	15.516	5.503	-1.48838
Unigene2672_All	21.69	9.953	-1.13295
CL249.Contig13_All	9.233	19.53	1.08658
Unigene11684_All	18.84	7.876	-1.2801
CL3103.Contig1_All	3.863	11.75	1.60837
Unigene2330_All	19.643	5.676	-1.78796
CL1422.Contig3_All	26.67	9.74	-1.47245
CL4722.Contig2_All	47.323	19.136	-1.30133
CL4854.Contig5_All	2.776	0.36	-2.91232
CL2291.Contig7_All	0.556	4.376	2.97376
CL3380.Contig1_All	0.74	41.96	5.85531
CL4483.Contig2_All	31.54	15.2	-1.06183
CL3860.Contig1_All	1.09	4.586	2.0828
CL301.Contig5_All	20.38	9.796	-1.05429
CL1257.Contig4_All	71.386	152.74	1.09209
CL5002.Contig2_All	8.626	33.086	1.92194
CL1780.Contig1_All	9.3	2.073	-2.20148
CL973.Contig3_All	78.05	20.416	-2.00871
Unigene13103_All	17.073	7.24	-1.26336
CL1820.Contig4_All	53.706	24.883	-1.14296
CL650.Contig2_All	10.523	4.286	-1.29238
CL1541.Contig1_All	0.006	4.703	9.38431
Unigene5553_All	5.71	0.786	-2.85177
Unigene13105_All	17.776	7.11	-1.31677
Unigene1683_All	21.696	3.306	-2.67477
CL1366.Contig4_All	5.876	1.88	-1.63464
CL353.Contig8_All	18.18	8.983	-1.0104
CL3423.Contig1_All	8.5	0.646	-3.70994
CL1318.Contig2_All	2.13	8.183	1.95927
Unigene16022_All	15.813	5.896	-1.43721
CL605.Contig6_All	31.48	11.8	-1.42561
Unigene6691_All	7.65	2.75	-1.47174
CL1695.Contig4_All	5.123	16.826	1.71374
CL2014.Contig2_All	28.483	8.29	-1.80374
CL3332.Contig1_All	12.6	5.576	-1.18259
Unigene8725_All	21.81	10.016	-1.14652
CL3715.Contig2_All	4.733	0.97	-2.25298
CL2173.Contig1_All	4.933	1.646	-1.57292
CL2727.Contig4_All	13.61	5.843	-1.23724
Unigene3666_All	7.316	0.743	-3.27511
CL3667.Contig2_All	8.22	2.833	-1.51401
CL2173.Contig2_All	6.38	2.506	-1.34547
Unigene13354_All	43.016	17.003	-1.32847
CL806.Contig2_All	17.986	8.966	-1.00529
CL2922.Contig1_All	11.66	5.363	-1.11089
CL2338.Contig3_All	9.153	2.816	-1.71144
CL2214.Contig1_All	14.083	2.913	-2.28317
CL3336.Contig2_All	16.92	36.443	1.10688
Unigene13323_All	22.806	9.1	-1.31887
CL2230.Contig1_All	54.046	23.463	-1.21069
CL1477.Contig6_All	10.923	3.44	-1.65368
CL4666.Contig1_All	117.79	47.813	-1.31897
CL2270.Contig1_All	1.673	26.253	3.98645
CL921.Contig1_All	13.916	5.3	-1.40104
CL3520.Contig2_All	12.986	5.903	-1.13873
Unigene2837_All	17.856	6.07	-1.54593
CL1461.Contig2_All	9.093	31.57	1.72804
CL2199.Contig3_All	4.85	0.183	-4.74823
CL4789.Contig1_All	8.87	20.84	1.2294
Unigene11329_All	9.64	19.676	1.02681
CL1802.Contig5_All	42.846	16.9	-1.34601
CL4721.Contig1_All	10.803	4.666	-1.20465
CL2476.Contig2_All	41.623	14.23	-1.55183
CL727.Contig2_All	3.306	8.4	1.33173
CL284.Contig5_All	29.83	11.486	-1.36411
Unigene12916_All	4.29	0.443	-3.24018
CL853.Contig2_All	3.38	8.263	1.29542
Unigene2118_All	5.933	1.49	-2.00255
Unigene8800_All	29.556	12.966	-1.19533
CL837.Contig2_All	7.923	16.686	1.05358
CL347.Contig9_All	14.076	6.756	-1.06094
CL2727.Contig3_All	12.106	5.106	-1.26069
Unigene16434_All	19.52	7.32	-1.43767
Unigene4256_All	7.423	3.2	-1.2089
CL2525.Contig2_All	6.306	0.363	-4.09792
Unigene12068_All	1.323	15.926	3.57556
Unigene6652_All	6.03	1.973	-1.5822
CL886.Contig2_All	25.763	12.053	-1.12757
CL253.Contig2_All	0.203	4.22	4.28557
CL3138.Contig2_All	34.38	13.963	-1.30566
CL2659.Contig2_All	31.26	15.253	-1.04533
Unigene12123_All	13.333	1.51	-3.1199
CL4728.Contig2_All	14.22	6.413	-1.14475
CL4818.Contig2_All	7.876	2.26	-1.79278
CL1197.Contig3_All	6.61	1.846	-1.83216
CL2344.Contig2_All	5.233	2.093	-1.32082
Unigene657_All	33.023	15.916	-1.07228
Unigene7334_All	52.283	22.38	-1.24528
Unigene8688_All	10.433	37.25	1.81295
CL2289.Contig1_All	6.773	0.28	-4.57564
Unigene9878_All	6.076	1.163	-2.38235
CL3220.Contig3_All	5.656	14.943	1.43441
CL2994.Contig2_All	17.483	7.973	-1.12282
Unigene670_All	34.216	15.896	-1.10881
CL2922.Contig2_All	8.096	1.92	-2.07863
Unigene16507_All	28.19	11.293	-1.34661
CL627.Contig5_All	18.926	7.266	-1.37629
CL3703.Contig2_All	9.466	4.583	-1.0477
CL258.Contig12_All	1.876	7.083	1.91636
Unigene14911_All	24.1	9.97	-1.29632
CL3001.Contig3_All	6.283	1.456	-2.10864
CL52.Contig4_All	11.6	4.053	-1.5413
CL258.Contig4_All	0.3	3.84	3.64677
CL4883.Contig1_All	13.94	6.373	-1.11743
Unigene5324_All	11.853	4.44	-1.41012
Unigene5071_All	35.726	17.836	-1.00769
CL4994.Contig1_All	1.07	5.85	2.46945
CL301.Contig2_All	11.33	3.373	-1.72229
CL3404.Contig2_All	6.76	2.2	-1.6223
CL1793.Contig2_All	18.326	9.056	-1.02378
CL1541.Contig3_All	10.79	3.86	-1.47802
CL1378.Contig7_All	2.753	6.16	1.13266
CL1366.Contig5_All	7.586	3.36	-1.16901
CL2984.Contig2_All	6.88	3.303	-1.05545
CL3578.Contig3_All	39.726	94.506	1.18845
CL570.Contig6_All	2.763	5.753	1.057
CL868.Contig2_All	13.116	4.593	-1.50516
Unigene431_All	17.22	8.413	-1.03363
CL3486.Contig2_All	49.693	23.113	-1.10741
CL2133.Contig1_All	5.743	17.023	1.51583
Unigene5408_All	16.696	7.586	-1.13832
CL1170.Contig1_All	3.9	1.256	-1.65095
CL1894.Contig1_All	0.413	7.776	4.2358
Unigene2311_All	3.98	10.95	1.42429
CL3399.Contig2_All	0.666	3.933	2.55051
Unigene10292_All	29.906	14.656	-1.02729
CL2492.Contig1_All	9.766	4.543	-1.11122
CL459.Contig7_All	0.12	3.12	4.72714
CL3958.Contig3_All	14.75	3.416	-2.08626
Unigene15953_All	10.13	3.55	-1.51518
Unigene11453_All	3.663	11.886	1.70141
CL1257.Contig1_All	67.106	135.79	1.01186
Unigene3676_All	3.983	0.976	-2.01923
CL916.Contig3_All	9.98	4.026	-1.30342
CL5091.Contig1_All	6	15.043	1.28403
CL2025.Contig5_All	7.79	1.94	-2.01601
CL4226.Contig1_All	8.526	3.71	-1.21129
CL1592.Contig3_All	7.19	0.716	-3.33627
Unigene179_All	3.606	0.81	-2.17664
Unigene13440_All	25.116	11.95	-1.08842
Unigene3706_All	4.943	1.456	-1.74452
CL1410.Contig4_All	3.59	0.286	-3.63314
CL2959.Contig1_All	7.223	3.36	-1.1012
Unigene8345_All	9.766	4.09	-1.25028
CL68.Contig13_All	12.423	4.08	-1.61759
Unigene7766_All	4.133	0.44	-3.20076
CL1211.Contig1_All	5.17	11.26	1.13125
CL3391.Contig2_All	8.363	22.796	1.44435
Unigene9680_All	10.673	3.81	-1.48671
CL2655.Contig2_All	5.48	2.536	-1.10696
CL2364.Contig1_All	10.37	4.336	-1.26663
CL5065.Contig3_All	7.06	2.62	-1.41507
CL3453.Contig1_All	20.623	4.483	-2.2003
CL2766.Contig2_All	8.55	3.84	-1.15632
CL3064.Contig2_All	9.58	3.55	-1.42884
CL285.Contig2_All	21.383	8.813	-1.28104
Unigene16000_All	12.46	6.103	-1.03221
CL124.Contig1_All	3.896	0.48	-3.0082
CL7.Contig13_All	6.273	2.306	-1.41383
CL1770.Contig1_All	9.033	1.583	-2.52201
Unigene16229_All	15.33	6.82	-1.18816
Unigene8785_All	24.823	11.903	-1.06252
CL68.Contig21_All	40.326	16.233	-1.32028
CL4606.Contig1_All	93.233	40.316	-1.24947
Unigene16036_All	11.043	3.88	-1.51101
CL585.Contig2_All	7.753	1.913	-2.02205
Unigene9677_All	13.243	5.263	-1.3315
CL4554.Contig6_All	16.093	6.173	-1.38639
CL4332.Contig1_All	8.18	3.28	-1.31573
Unigene129_All	9.346	4.036	-1.21916
CL3809.Contig5_All	8.743	3.176	-1.51644
Unigene998_All	21.036	0.773	-4.75519
Unigene10419_All	27.946	10.713	-1.40543
CL2372.Contig1_All	6.976	0.673	-3.37381
CL219.Contig2_All	6.86	1.98	-1.80906
Unigene8558_All	15.88	6.953	-1.20727
CL1198.Contig3_All	7.8	2.206	-1.817
CL1778.Contig5_All	5.733	1.62	-1.79901
CL851.Contig3_All	14.57	4.856	-1.58157
Unigene14247_All	12.236	4.553	-1.41959
CL2025.Contig6_All	4.973	1.653	-1.57818
CL2877.Contig1_All	9.523	0.886	-3.42989
Unigene575_All	62.103	25.79	-1.26965
Unigene3389_All	12.153	5.59	-1.1132
CL689.Contig13_All	2.136	6.873	1.67544
CL4584.Contig2_All	13.613	6.566	-1.04965
CL2614.Contig2_All	9.743	2.11	-2.21907
CL2691.Contig3_All	12.426	4.03	-1.62209
Unigene1619_All	8.09	1	-3.02882
Unigene325_All	10.06	2.776	-1.85287
CL2538.Contig1_All	7.303	2.81	-1.36066
CL681.Contig4_All	4.923	11.73	1.24398
CL946.Contig2_All	9.503	3.463	-1.45732
CL960.Contig1_All	29.2	14.433	-1.01717
CL68.Contig6_All	24.486	9.54	-1.36108
CL4361.Contig5_All	30.093	11.283	-1.4346
Unigene8972_All	7.296	27.773	1.94836
CL256.Contig7_All	26.796	11.253	-1.25841
CL440.Contig3_All	7.81	2.636	-1.5684
CL4361.Contig6_All	35.783	15.383	-1.23629
Unigene496_All	0.35	4.01	3.5152
CL4518.Contig7_All	4.746	1.936	-1.28951
CL997.Contig2_All	5.63	1.68	-1.7298
Unigene2165_All	18.363	5.363	-1.78049
CL2408.Contig1_All	60.016	182.956	1.60374
Unigene5142_All	10.366	4.43	-1.22878
Unigene10386_All	19.793	9.186	-1.12873
Unigene9034_All	0.34	7.513	4.44845
CL41.Contig2_All	1.943	0.2	-3.33649
CL4453.Contig1_All	6.706	2.936	-1.19167
CL3580.Contig3_All	11.4	5.266	-1.11396
CL3716.Contig1_All	9.476	3.776	-1.35366
Unigene13671_All	5.61	28.263	2.34875
CL1620.Contig4_All	30.436	12.016	-1.33907
Unigene16374_All	98.546	46.64	-1.10372
CL4974.Contig4_All	3.13	0.51	-2.61097
CL1063.Contig1_All	17.33	3.336	-2.36332
CL547.Contig4_All	3.206	0.72	-2.16096
Unigene9809_All	3.426	0.17	-4.29194
CL921.Contig2_All	17.366	8.533	-1.04948
Unigene5674_All	30.443	14.723	-1.06584
Unigene14166_All	0.286	3.88	3.7436
Unigene15051_All	4.22	0.476	-3.13302
CL2829.Contig3_All	8.966	4.203	-1.09435
Unigene1681_All	7.75	2.083	-1.87473
Unigene6728_All	5.84	13.786	1.23222
CL114.Contig6_All	2.043	0	-10.0544
Unigene800_All	25.293	4.573	-2.45814
CL1744.Contig4_All	11.9	4.206	-1.49414
CL1743.Contig2_All	10.716	4.623	-1.2331
CL1051.Contig2_All	7.676	2.153	-1.82478
CL1330.Contig1_All	13.74	37.42	1.43091
Unigene3187_All	0.233	7.433	4.93393
CL4411.Contig2_All	13.573	5.693	-1.25843
CL1798.Contig3_All	12.76	5.63	-1.17197
CL651.Contig2_All	12.266	27.96	1.16183
CL2794.Contig1_All	6.413	1.21	-2.41587
Unigene13466_All	38.276	15.103	-1.36217
CL4142.Contig2_All	26.92	12.24	-1.16923
CL1255.Contig2_All	5.03	1.85	-1.44508
CL170.Contig3_All	7.076	3.12	-1.18546
CL2313.Contig4_All	10.676	4.75	-1.16865
Unigene7174_All	21.936	10.913	-1.00816
Unigene8386_All	9.136	2.453	-1.90674
CL3060.Contig2_All	19.87	9.9	-1.01021
CL3141.Contig2_All	8.34	3.76	-1.15475
Unigene9933_All	4.366	0.43	-3.34614
CL3237.Contig3_All	9.033	2.733	-1.72308
Unigene4220_All	1.393	8.55	2.61365
CL1900.Contig1_All	2.96	6.606	1.15159
CL2128.Contig1_All	5.423	1.063	-2.32771
Unigene10359_All	26.106	11.62	-1.19278
Unigene16554_All	73.87	28.596	-1.41073
CL150.Contig1_All	10.963	22.67	1.04853
Unigene12956_All	11.88	4.91	-1.27363
CL130.Contig2_All	35.623	85.39	1.18607
CL4096.Contig2_All	13.416	6.29	-1.10041
CL2937.Contig2_All	56.953	119.39	1.07669
CL1346.Contig7_All	6.17	0.003	-11.3475
CL2628.Contig2_All	6.46	2.133	-1.60148
CL2330.Contig2_All	16.396	3.343	-2.3023
Unigene673_All	15.863	6.77	-1.24766
CL4057.Contig4_All	7.76	2.856	-1.44635
Unigene1775_All	4.8	1.276	-1.89684
CL2411.Contig2_All	8.483	3.093	-1.4543
Unigene5086_All	8.18	3.763	-1.11573
CL4187.Contig3_All	12.63	4.236	-1.57878
CL338.Contig2_All	16.92	6.9	-1.29954
Unigene4074_All	12.586	30.15	1.25778
Unigene119_All	8.166	3.976	-1.04857
Unigene4612_All	1.246	4.306	1.80032
Unigene13946_All	0.183	9.05	5.61265
CL249.Contig7_All	7.896	3.24	-1.31529
CL3301.Contig2_All	15.726	4.22	-1.9099
CL1529.Contig2_All	35.346	10.74	-1.74087
CL3283.Contig2_All	3.44	0.88	-1.94851
CL442.Contig2_All	8.566	2.693	-1.65921
Unigene11231_All	0.236	4.186	4.13504
Unigene14960_All	66.73	32.773	-1.05115
Unigene10402_All	134.993	54.433	-1.32309
CL35.Contig5_All	6.9	15.406	1.10357
CL1248.Contig2_All	17.626	8.323	-1.08262
CL1162.Contig1_All	0.066	8.32	6.84503
Unigene3090_All	16.723	5.55	-1.59252
CL4854.Contig9_All	3.793	1.473	-1.34639
CL3978.Contig4_All	28.963	10.763	-1.43757
Unigene8578_All	19.186	8.576	-1.18106
Unigene6648_All	10.206	5.056	-1.01258
CL1326.Contig3_All	0.663	5.146	2.95888
CL809.Contig6_All	0	2.246	9.91286
Unigene2458_All	4.763	10.506	1.13411
Unigene12942_All	6.843	2.676	-1.37037
Unigene4114_All	13.576	6.403	-1.08867
CL4531.Contig2_All	6.616	2.78	-1.23171
CL2411.Contig4_All	6.356	1.646	-1.95339
Unigene21780_All	1.95	21.5	3.36969
Unigene5285_All	13.37	3.82	-1.77589
CL1745.Contig7_All	5.18	1.953	-1.40291
Unigene4020_All	9.49	4.326	-1.13776
CL1628.Contig1_All	4.176	1.46	-1.50336
Unigene2400_All	3.963	9.05	1.18693
Unigene9886_All	12.113	5.95	-1.02391
CL1323.Contig3_All	2.76	6.303	1.20158
CL3431.Contig2_All	6.156	2.186	-1.49088
CL3826.Contig2_All	24.08	11.453	-1.07226
Unigene5341_All	4.363	11.34	1.36959
CL940.Contig1_All	25.866	6.616	-1.98262
Unigene3843_All	1.983	0.146	-3.7888
CL3955.Contig2_All	1.483	0.29	-2.34932
Unigene7338_All	41.353	18.343	-1.20168
Unigene14265_All	5.013	2.146	-1.24501
CL3880.Contig3_All	19.556	40.013	1.03741
CL1825.Contig2_All	10.433	5.006	-1.06879
Unigene14254_All	1.12	6.516	2.53672
Unigene3642_All	10.036	1.883	-2.42569
Unigene12693_All	6.756	3.22	-1.0783
Unigene8115_All	4.773	1.96	-1.30537
CL3859.Contig2_All	0.183	3.9	4.39601
CL282.Contig20_All	6.733	1.886	-1.84803
Unigene22097_All	17.406	7.863	-1.15539
CL584.Contig2_All	24.08	10.8	-1.18135
CL2284.Contig1_All	8.16	2.953	-1.45671
Unigene7311_All	47.093	22.27	-1.1132
CL350.Contig11_All	1.583	0.163	-3.28572
CL5139.Contig2_All	0.446	6.343	3.81181
Unigene11324_All	11.37	5.09	-1.18332
Unigene8534_All	14.163	3.903	-1.83269
CL5140.Contig2_All	17.286	7.793	-1.14198
Unigene8096_All	9.9	4.26	-1.21511
CL1130.Contig2_All	9.72	4.786	-1.03077
Unigene14890_All	4.24	13.973	1.70271
CL915.Contig3_All	22.303	10.45	-1.09415
CL4750.Contig5_All	5.616	2.186	-1.3846
CL301.Contig4_All	13.65	6	-1.21893
CL4046.Contig1_All	38.54	13.876	-1.47223
Unigene520_All	43.57	19.103	-1.20001
Unigene11519_All	16.423	7.91	-1.06378
CL350.Contig5_All	0.18	1.85	3.34476
Unigene8886_All	15.8	7.06	-1.18314
Unigene4267_All	6.633	2.796	-1.23144
CL16.Contig1_All	7.863	2.426	-1.70231
Unigene768_All	73.01	22.573	-1.69692
Unigene2750_All	3.506	0.866	-2.03034
CL1545.Contig4_All	20.716	9.603	-1.13668
Unigene692_All	40.196	18.906	-1.0865
CL848.Contig4_All	1.766	5.87	1.72885
CL1697.Contig2_All	2.13	5.06	1.25365
CL68.Contig10_All	13.416	5.026	-1.41641
CL3880.Contig2_All	1.893	12.506	2.69164
Unigene1618_All	10.106	4.093	-1.30354
CL4899.Contig2_All	4.04	0.94	-2.11686
CL106.Contig2_All	6.816	3.12	-1.13547
Unigene8110_All	7.57	3.036	-1.33431
CL1624.Contig3_All	6.76	1.896	-1.84134
CL207.Contig16_All	13.42	31.733	1.20355
CL4413.Contig2_All	16.27	4.89	-1.75032
CL93.Contig3_All	5.36	1.883	-1.51124
CL2874.Contig1_All	36.27	15.253	-1.24353
CL430.Contig1_All	17.493	7.353	-1.27303
CL4152.Contig1_All	5.096	1.916	-1.4178
CL4944.Contig2_All	21.16	6.226	-1.81418
CL1738.Contig8_All	0.456	5.496	3.6141
Unigene5335_All	9.89	3.623	-1.44745
Unigene5409_All	12.613	5.706	-1.16705
CL2433.Contig2_All	14.066	6.18	-1.18179
CL157.Contig3_All	3.57	1.076	-1.75232
CL459.Contig12_All	4.9	9.903	1.02002
CL3232.Contig3_All	13.69	5.703	-1.25151
Unigene736_All	34.89	15.483	-1.19526
CL1288.Contig7_All	0.42	2.723	2.69051
CL2340.Contig5_All	4.633	1.063	-2.11934
Unigene5191_All	6.966	2.343	-1.56686
CL2530.Contig9_All	4.143	0.883	-2.21138
CL652.Contig7_All	4.433	0.36	-3.64262
CL290.Contig11_All	0	1.396	9.71027
Unigene6742_All	7.33	1.803	-2.032
CL2145.Contig2_All	4.473	1.56	-1.52483
CL547.Contig2_All	6.21	1.69	-1.87878
CL1623.Contig7_All	4.966	1.983	-1.34508
CL1381.Contig2_All	0	5.78	9.70076
Unigene14762_All	72.42	29.213	-1.33298
Unigene10354_All	21.22	9.6	-1.16098
CL3795.Contig2_All	0.033	4.693	7.31629
Unigene12697_All	6.38	3.1	-1.05134
CL982.Contig2_All	0.056	2.353	5.40747
Unigene10960_All	3.06	0.07	-5.43609
CL1154.Contig2_All	14.366	5.396	-1.43791
CL4844.Contig1_All	19.103	7.576	-1.33499
CL2013.Contig2_All	20.51	9.946	-1.06634
CL3488.Contig2_All	6.303	1.51	-2.06591
CL1388.Contig3_All	5.056	1.523	-1.7167
Unigene6687_All	7.62	3.186	-1.26352
CL2858.Contig2_All	4.836	22.023	2.17275
Unigene3512_All	4.94	2.21	-1.15639
CL442.Contig3_All	8.34	2.78	-1.58466
CL2890.Contig2_All	50.23	23.78	-1.09348
CL1537.Contig2_All	9.64	3.296	-1.56493
CL2710.Contig2_All	13.26	5.946	-1.15365
Unigene5057_All	5.106	1.903	-1.41901
Unigene4210_All	3.073	0.803	-1.91302
CL4854.Contig6_All	5.213	2.103	-1.29303
CL1346.Contig5_All	0.896	4.863	2.46703
Unigene11808_All	15.84	6.6	-1.28553
CL4917.Contig2_All	10.03	4.73	-1.07631
CL887.Contig3_All	4.01	0.996	-2.01211
CL3481.Contig4_All	7.233	2.733	-1.39963
Unigene6646_All	8.33	3.466	-1.26497
Unigene13069_All	5.636	1.446	-1.99343
Unigene13571_All	7.07	22.383	1.6723
CL302.Contig7_All	2.216	0.306	-2.83723
Unigene308_All	7.313	2.653	-1.4556
CL1422.Contig2_All	13.866	4.52	-1.62016
Unigene5664_All	13.743	5.693	-1.29255
CL3103.Contig3_All	5.85	11.943	1.02534
Unigene9825_All	12.21	4.823	-1.3447
Unigene15844_All	8.406	3.983	-1.07771
CL1866.Contig1_All	1.383	9.306	2.7335
CL2885.Contig4_All	10.133	4.806	-1.08002
CL3417.Contig1_All	23.6	7.306	-1.72937
Unigene10401_All	41.98	17.626	-1.28375
Unigene5172_All	10.073	4.99	-1.01949
CL4959.Contig3_All	6.55	2.856	-1.19641
CL4427.Contig3_All	20.666	8.256	-1.3371
CL542.Contig1_All	15.126	7.156	-1.08233
Unigene11905_All	19.18	8.423	-1.21453
CL2513.Contig1_All	5.796	1.416	-2.01285
CL4176.Contig5_All	1.153	4.503	1.9671
CL1937.Contig3_All	7.993	2.196	-1.85923
CL4156.Contig2_All	8.336	4.1	-1.02265
CL2096.Contig1_All	4.55	0.843	-2.42587
CL5144.Contig2_All	3.443	9.616	1.45805
CL1162.Contig2_All	0.09	6.316	6.13603
CL2682.Contig3_All	8.496	3.106	-1.45507
Unigene3438_All	7.85	2.956	-1.41509
CL3709.Contig1_All	19.26	9.513	-1.01564
Unigene8704_All	73.166	33.806	-1.12035
CL2685.Contig4_All	6.646	18.763	1.48137
CL2659.Contig3_All	17.4	7.973	-1.12489
Unigene9980_All	11.023	4.69	-1.25806
CL3453.Contig6_All	3.793	0.01	-8.88042
CL1388.Contig4_All	6.543	2.566	-1.34441
Unigene4668_All	6.846	3.21	-1.09228
CL2796.Contig3_All	6.813	2.87	-1.26632
CL4094.Contig3_All	16.89	7.996	-1.08317
CL2897.Contig2_All	9.006	3.696	-1.28691
CL2475.Contig4_All	15.53	31.343	1.00993
CL251.Contig5_All	5.77	1.45	-1.97278
Unigene285_All	10.216	4.023	-1.34503
CL1024.Contig2_All	5.09	1.5	-1.75556
Unigene2220_All	4.15	0.203	-4.36785
Unigene9734_All	2.833	6.486	1.19847
CL823.Contig1_All	3.703	1.193	-1.62033
Unigene8105_All	7.956	3.48	-1.21965
CL95.Contig5_All	0.136	1.723	3.57363
CL4998.Contig2_All	5.063	1.906	-1.39877
CL832.Contig1_All	14.836	6.803	-1.12983
CL853.Contig4_All	3.436	10.85	1.64573
CL460.Contig6_All	0.28	4.123	3.86226
Unigene4495_All	13.116	4.336	-1.60477
CL68.Contig2_All	4.976	0	-9.57036
CL1954.Contig5_All	11.063	4.27	-1.37078
Unigene4639_All	8.653	4.03	-1.10074
CL1704.Contig4_All	3.783	0.673	-2.5338
CL2359.Contig2_All	10.926	3.61	-1.5942
CL534.Contig3_All	3.42	11.383	1.70758
CL5046.Contig7_All	5.2	2.553	-1.01484
CL879.Contig2_All	6.933	3.166	-1.13341
Unigene10889_All	0.146	4.03	4.81827
CL2508.Contig2_All	0.943	8.016	3.05894
CL3715.Contig1_All	3.656	0.99	-1.84461
CL4487.Contig3_All	59.56	28.84	-1.06141
Unigene11475_All	12.196	6.016	-1.01891
CL1867.Contig8_All	5.13	0.583	-3.19472
CL1585.Contig6_All	9.023	3.86	-1.23451
CL460.Contig5_All	1.226	6.02	2.26395
Unigene4704_All	5.843	2.263	-1.35823
Unigene17_All	1.73	0.04	-5.47379
CL2095.Contig1_All	9.463	24.223	1.37428
Unigene5223_All	8.133	3.156	-1.36279
CL3486.Contig1_All	28.31	11.7	-1.27377
CL3036.Contig1_All	6.196	0.156	-5.28628
CL989.Contig3_All	6.783	1.14	-2.57074
CL1197.Contig6_All	6.61	2.666	-1.29958
CL1706.Contig2_All	13.56	6.476	-1.06145
CL3429.Contig2_All	17.61	7.736	-1.18374
CL2799.Contig2_All	8.61	3.856	-1.17015
CL2336.Contig3_All	7.323	2.433	-1.5969
Unigene951_All	0.046	4.143	6.50894
Unigene7320_All	3.73	0.64	-2.51398
CL2727.Contig1_All	5.896	2.183	-1.46059
CL5158.Contig2_All	5.62	2.766	-1.03515
Unigene14857_All	17.95	7.286	-1.3142
CL2142.Contig5_All	0	5.39	9.489
CL1363.Contig3_All	11.466	4.01	-1.51994
CL1331.Contig2_All	10.983	4.906	-1.16517
CL3936.Contig2_All	5.446	0.886	-2.61896
Unigene14466_All	14.043	6.483	-1.11942
CL5144.Contig6_All	14.236	6.856	-1.08627
CL259.Contig3_All	3.146	1	-1.67577
Unigene14326_All	4.116	1.396	-1.55597
Unigene847_All	13.206	0.906	-3.87497
CL3453.Contig5_All	13.046	0.753	-4.11965
CL591.Contig2_All	4.546	20.17	2.14292
Unigene647_All	5.893	0.643	-3.16843
CL4173.Contig2_All	7.48	2.673	-1.47912
CL3870.Contig2_All	10.18	4.85	-1.07159
CL1232.Contig11_All	9.383	4.43	-1.0834
CL4587.Contig2_All	4.423	1.396	-1.66489
CL363.Contig9_All	1.81	5.513	1.61796
CL534.Contig5_All	8.803	18.786	1.0799
CL1015.Contig9_All	79.603	30.606	-1.37585
CL731.Contig8_All	7.526	1.853	-2.0432
CL1259.Contig2_All	6.493	0.216	-4.92851
CL5145.Contig2_All	1.49	4.93	1.72583
Unigene679_All	16.853	6.79	-1.33381
Unigene7074_All	52.516	20.55	-1.37822
CL186.Contig1_All	6.64	2.613	-1.34838
CL1153.Contig2_All	5.863	2.69	-1.12318
CL459.Contig3_All	0.103	6.123	5.93575
CL2375.Contig3_All	0.926	2.85	1.62914
Unigene11886_All	25.33	9.993	-1.36922
CL5104.Contig8_All	1.72	0.04	-5.39482
CL4571.Contig2_All	7.57	3.19	-1.26927
Unigene5493_All	29.3	11.146	-1.40395
Unigene9681_All	42.073	19.72	-1.08669
CL732.Contig4_All	6.46	3.056	-1.07805
CL951.Contig3_All	15.586	7.313	-1.10585
Unigene14945_All	35.036	16.693	-1.07384
CL195.Contig6_All	3.14	0.966	-1.67229
CL867.Contig9_All	1.876	0.166	-3.49407
Unigene11925_All	21.7	9.283	-1.24835
CL3227.Contig1_All	6.01	0.886	-2.79577
CL3458.Contig4_All	2.786	0.846	-1.73074
CL547.Contig6_All	3.08	0.956	-1.67724
Unigene5312_All	0.63	3.21	2.34068
CL2640.Contig3_All	12.346	5.546	-1.17092
Unigene4059_All	9.806	4.12	-1.25424
Unigene14698_All	26.18	10.733	-1.29019
CL933.Contig1_All	6.7	2.116	-1.66474
Unigene441_All	12.57	5.663	-1.15213
Unigene10112_All	14.383	6.736	-1.10209
CL1611.Contig4_All	4.926	0.9	-2.45888
Unigene2830_All	3.593	1.286	-1.47662
CL2231.Contig1_All	4.206	9.273	1.13751
CL5069.Contig4_All	29.483	14.24	-1.06593
CL3994.Contig3_All	4.87	2.313	-1.07382
CL1197.Contig1_All	4.75	1.043	-2.18591
Unigene9215_All	3.013	0.273	-3.43416
CL3532.Contig1_All	0.656	6.32	3.27068
Unigene13147_All	10.51	4.916	-1.11431
Unigene9823_All	7.436	2.826	-1.39828
CL560.Contig6_All	7.036	0.296	-4.53374
Unigene16294_All	39.576	18.63	-1.09654
Unigene9947_All	9.106	3.803	-1.25377
CL1364.Contig7_All	0.05	1.45	4.92023
CL2448.Contig2_All	21.433	10.4	-1.05255
CL2088.Contig1_All	7.306	3.2	-1.21762
Unigene9873_All	7.26	2.353	-1.63244
CL989.Contig2_All	2.83	0.066	-5.39785
Unigene13355_All	10.95	2.296	-2.25376
CL3799.Contig3_All	10.1	4.676	-1.1198
CL5002.Contig3_All	1.123	8.88	2.95228
Unigene5114_All	2.803	6.203	1.15671
CL2600.Contig4_All	5.053	2.41	-1.07283
CL3240.Contig2_All	4.913	2.213	-1.14046
CL2566.Contig1_All	25.05	11.56	-1.10928
Unigene11922_All	14.45	3.03	-2.24289
CL3162.Contig2_All	10.143	4.233	-1.26157
Unigene16219_All	12.93	5.996	-1.11172
CL1230.Contig10_All	1.763	0.183	-3.29768
Unigene14533_All	16.14	7.073	-1.14942
Unigene5688_All	14.226	3.823	-1.89225
Unigene16420_All	17.003	5.833	-1.54218
CL3095.Contig2_All	8.79	4.346	-1.02049
CL731.Contig7_All	6.803	16.15	1.22112
CL1016.Contig2_All	10.11	4.14	-1.28624
CL2230.Contig4_All	7.723	1.326	-2.57529
Unigene8407_All	12.573	5.603	-1.16328
Unigene2566_All	19.39	9.693	-1.01673
Unigene16688_All	5.513	0.733	-2.8904
Unigene1712_All	5.893	2.766	-1.0966
Unigene12786_All	6.1	2.543	-1.27074
Unigene8282_All	8.726	3.42	-1.35204
CL3226.Contig2_All	11.72	5.556	-1.06875
CL480.Contig3_All	12.886	6.09	-1.0838
Unigene9786_All	10.14	23.796	1.2324
CL843.Contig2_All	6.033	1.436	-2.06948
Unigene10026_All	17.443	3.353	-2.37537
CL3809.Contig2_All	4.92	1.776	-1.49527
Unigene5032_All	0.816	3.483	2.05917
Unigene12833_All	9.09	4.43	-1.04019
CL4811.Contig1_All	16.856	6.32	-1.42313
Unigene3250_All	10.07	4.7	-1.11862
Unigene13058_All	8.75	3.503	-1.33874
CL1647.Contig2_All	6.426	3.233	-1.0108
Unigene13345_All	14.14	5.67	-1.31266
CL77.Contig2_All	7.206	0.116	-5.96422
Unigene11770_All	20.153	9.68	-1.06423
Unigene12843_All	5.123	1.366	-1.90045
Unigene8486_All	4.193	0.67	-2.6325
CL4456.Contig3_All	6.473	2.506	-1.36262
Unigene16342_All	11.036	41.283	1.87408
Unigene8916_All	23.91	11.306	-1.10114
CL2642.Contig3_All	3.68	0.973	-1.95577
Unigene10447_All	14.04	3.05	-2.20854
CL271.Contig10_All	0.38	3.376	3.19655
CL683.Contig10_All	0.06	3.703	6.00255
Unigene14418_All	9.216	4.353	-1.09683
CL2053.Contig4_All	9.003	3.176	-1.50115
Unigene8901_All	4.55	15.663	1.78161
CL2038.Contig1_All	3.83	0.56	-2.73828
CL1911.Contig1_All	3.15	1.133	-1.47912
CL2190.Contig4_All	15.05	6.106	-1.30263
Unigene15998_All	9.32	3.88	-1.25748
CL2587.Contig1_All	3.02	22.846	2.84318
CL2456.Contig1_All	5.706	2.61	-1.12428
Unigene11879_All	25.37	11.91	-1.1277
Unigene6693_All	7.426	2.743	-1.44089
Unigene2640_All	3.14	1.4	-1.14224
Unigene14989_All	58.466	27.396	-1.12933
CL326.Contig3_All	10.89	5.283	-1.05249
Unigene1944_All	2.123	11.286	2.39378
CL2090.Contig4_All	7.37	2.883	-1.35919
CL4777.Contig1_All	27.22	13.51	-1.01344
CL348.Contig1_All	2.596	0.89	-1.51486
CL163.Contig6_All	0.97	6.676	2.7177
Unigene11477_All	9.766	4.353	-1.18612
CL5150.Contig3_All	3.773	1.493	-1.32717
Unigene12960_All	3.2	0.483	-2.70354
Unigene1966_All	2.636	8.146	1.60781
CL683.Contig11_All	0.076	3.136	5.28656
Unigene7286_All	35.446	13.246	-1.40429
Unigene8375_All	5.12	0.54	-3.25563
CL867.Contig7_All	7.603	3.063	-1.29928
Unigene43_All	1.226	3.946	1.68052
Unigene9727_All	5.82	2.57	-1.16594
CL1816.Contig2_All	10.233	3.92	-1.38225
Unigene14682_All	11.38	4.763	-1.27539
CL377.Contig9_All	0	2.803	9.25796
Unigene3602_All	5.233	1.91	-1.46168
CL279.Contig9_All	0.003	1.793	8.47646
Unigene9912_All	11.9	5.883	-1.02367
CL52.Contig2_All	4.35	9.446	1.10786
CL1011.Contig11_All	15.413	7.143	-1.11155
CL2142.Contig4_All	0.033	3.59	6.92072
CL1704.Contig6_All	2.666	0	-9.26255
CL4741.Contig2_All	9.93	3.046	-1.70005
Unigene7223_All	6.413	1.273	-2.30413
CL3181.Contig5_All	13.416	5.633	-1.24253
Unigene14376_All	6.813	3.133	-1.1219
CL459.Contig11_All	0.553	2.463	2.12855
CL249.Contig5_All	1.773	0.15	-3.54388
CL3945.Contig2_All	12.956	4.853	-1.44079
CL80.Contig3_All	4.833	1.723	-1.50394
CL1326.Contig1_All	0.116	2.25	4.32203
CL2551.Contig1_All	5.276	0.91	-2.53621
Unigene10075_All	12.856	5.23	-1.31984
CL1216.Contig10_All	6.336	3.006	-1.08155
CL2055.Contig3_All	10.31	4.676	-1.1436
Unigene6628_All	5.96	2.616	-1.1807
CL847.Contig3_All	3.593	0.633	-2.48351
CL4355.Contig2_All	14.696	3.073	-2.28593
Unigene12958_All	8.46	4.02	-1.09149
CL1497.Contig1_All	8.5	23.213	1.41366
Unigene14327_All	6.966	3.386	-1.03781
CL4080.Contig2_All	2.623	14.216	2.43477
CL2999.Contig2_All	8.61	4.036	-1.08776
CL93.Contig4_All	2.77	0.696	-1.98954
Unigene8489_All	20.616	10.103	-1.02916
CL2634.Contig1_All	1.61	3.763	1.23483
CL1802.Contig9_All	12.743	5.006	-1.35101
CL4952.Contig2_All	4.236	2.083	-1.0251
Unigene14437_All	10.79	4.963	-1.12117
CL2976.Contig3_All	2.97	1.01	-1.55032
Unigene9712_All	3.246	0.563	-2.52969
CL1202.Contig2_All	2.526	0.306	-3.02938
CL80.Contig2_All	4.646	1.7	-1.48509
CL4130.Contig1_All	11.15	2.093	-2.39384
CL706.Contig2_All	9.37	3.876	-1.27656
CL2739.Contig1_All	3.963	0.676	-2.55464
CL2404.Contig2_All	4.246	2.076	-1.04042
CL2654.Contig1_All	4.67	28.85	2.59306
Unigene11282_All	10.773	5.313	-1.01423
CL1665.Contig1_All	18.393	9.156	-1.01277
Unigene15166_All	3.083	0.3	-3.34152
CL1565.Contig1_All	25.94	8.966	-1.5335
Unigene8731_All	18.21	8.386	-1.14173
CL284.Contig1_All	4.153	11.633	1.48116
CL949.Contig3_All	3.63	0.24	-3.94313
Unigene13072_All	15.413	6.753	-1.19359
Unigene704_All	16.286	6.053	-1.42035
Unigene2145_All	13.303	5.656	-1.24787
CL4927.Contig2_All	16.603	7.583	-1.13325
CL5139.Contig5_All	0.163	1.653	3.30922
Unigene8806_All	10.933	4.166	-1.41747
CL1307.Contig1_All	9.163	3.656	-1.32679
Unigene8823_All	31.006	14.273	-1.12482
Unigene9778_All	8.82	3.843	-1.19672
Unigene11349_All	5.386	2.186	-1.31938
Unigene12721_All	5.83	2.83	-1.0407
CL363.Contig10_All	0.866	3.846	2.15457
Unigene13316_All	9.083	3.116	-1.57126
CL2485.Contig4_All	2.5	6.22	1.31842
Unigene14704_All	17.28	5.32	-1.69912
Unigene377_All	10.326	4.036	-1.37123
CL1736.Contig1_All	13.596	6.556	-1.06351
Unigene2126_All	6.153	3	-1.03876
CL4969.Contig2_All	3.646	0.943	-1.95463
CL1867.Contig7_All	3.33	0.053	-5.94252
CL4520.Contig1_All	5.223	2.336	-1.16869
Unigene14640_All	20.76	10.066	-1.04555
CL967.Contig3_All	1.203	6.38	2.39271
CL3292.Contig2_All	11.366	5.02	-1.17676
Unigene4621_All	1.493	4.376	1.52972
CL1387.Contig8_All	20.443	9.693	-1.0806
CL4865.Contig1_All	13.59	5.676	-1.27206
CL3376.Contig2_All	10.59	5.15	-1.0637
CL4135.Contig1_All	9.423	4.62	-1.03053
CL1093.Contig3_All	3.523	0.363	-3.28105
Unigene14930_All	27.786	13.8	-1.01567
Unigene8774_All	15.443	7.733	-1.00135
CL4706.Contig2_All	25.21	11.466	-1.14296
CL4916.Contig1_All	16.093	4.273	-1.91283
Unigene16035_All	7.99	3.303	-1.27222
CL1586.Contig4_All	8.983	3.63	-1.30829
Unigene5722_All	13.333	4.98	-1.44318
CL3069.Contig1_All	3.02	9.283	1.61845
CL1796.Contig4_All	6.463	16.866	1.39492
Unigene11775_All	15.27	6.266	-1.30907
CL1531.Contig1_All	2.69	8.893	1.73072
CL2219.Contig3_All	13.14	3.903	-1.75001
Unigene5685_All	10.52	3.976	-1.4321
Unigene23754_All	2.57	0.3	-3.07832
CL525.Contig2_All	5.21	11.113	1.08528
Unigene5461_All	3.576	13.716	1.93331
CL982.Contig12_All	0.57	3.226	2.51612
CL2480.Contig5_All	1.046	3.373	1.67716
CL157.Contig10_All	4.236	1.73	-1.31066
Unigene3915_All	5.626	2.576	-1.12693
CL812.Contig7_All	7.09	2.32	-1.63495
Unigene11440_All	8.406	3.28	-1.36068
Unigene3907_All	7.82	3.223	-1.27165
CL295.Contig3_All	6.713	3.173	-1.08151
Unigene810_All	0.356	2.41	2.76915
CL2695.Contig1_All	6.413	0.766	-3.04356
Unigene8192_All	6.263	2.556	-1.29428
CL4123.Contig2_All	4.38	1.193	-1.90172
Unigene9700_All	1.04	3.416	1.72292
CL3080.Contig3_All	15.163	5.676	-1.42333
Unigene15332_All	10.203	1.156	-3.12192
CL1696.Contig13_All	14	6.716	-1.06957
CL47.Contig1_All	4.58	1.43	-1.68068
CL1184.Contig1_All	4.43	1.56	-1.51812
Unigene5686_All	22.353	9.753	-1.22628
CL4668.Contig2_All	4.033	1.43	-1.50527
Unigene13056_All	11.38	5.61	-1.02232
Unigene15818_All	3.783	1.586	-1.25726
CL2968.Contig1_All	9.943	4.22	-1.24858
Unigene10276_All	14.59	5.29	-1.44815
Unigene5087_All	6.24	3.026	-1.03967
Unigene5174_All	5.833	2.186	-1.41804
CL1125.Contig2_All	14.563	5.46	-1.41976
CL1704.Contig9_All	0.29	4.013	3.70749
CL3313.Contig2_All	17.253	8.416	-1.0314
Unigene10059_All	10.55	5.276	-1.01671
Unigene7264_All	7.32	1.41	-2.35886
CL4543.Contig2_All	5.716	2.243	-1.34568
Unigene5639_All	6.506	1.16	-2.48986
CL3721.Contig2_All	10.416	3.13	-1.73867
CL534.Contig7_All	4.24	0	-9.09863
Unigene12870_All	9.393	4.41	-1.09004
CL460.Contig3_All	0.3	3.07	3.38906
Unigene8607_All	14.13	5.973	-1.25985
Unigene1959_All	6.543	1.166	-2.49214
Unigene10719_All	5.453	1.246	-2.15071
CL2049.Contig4_All	15.643	7.723	-1.02499
CL82.Contig2_All	4.283	1.9	-1.18502
Unigene16133_All	7.946	3.153	-1.35764
CL4424.Contig2_All	12.73	4.843	-1.39916
Unigene12712_All	5.266	2.596	-1.02357
CL2507.Contig2_All	3.956	0.49	-3.01564
CL1279.Contig3_All	5.59	2.753	-1.01644
Unigene8302_All	8.393	3.52	-1.25254
CL51.Contig6_All	7.97	2.976	-1.43879
CL243.Contig1_All	7.43	3.66	-1.05054
CL1222.Contig4_All	3.196	1.21	-1.41584
CL3416.Contig2_All	13.413	6.14	-1.12668
Unigene7247_All	14.566	4.89	-1.60183
CL1211.Contig4_All	1.076	4.91	2.09936
CL899.Contig6_All	9.216	2.833	-1.70979
CL1525.Contig1_All	7.433	2.573	-1.58957
Unigene15031_All	19.793	3.836	-2.35541
Unigene4_All	4.236	0.18	-4.52791
Unigene11945_All	6.093	36.35	2.51902
CL2374.Contig2_All	11.33	4.256	-1.43731
CL2747.Contig2_All	6.566	2.813	-1.22887
CL853.Contig5_All	6.363	20.173	1.65386
Unigene8622_All	33.993	16.343	-1.06611
Unigene5342_All	9.453	4.24	-1.17784
Unigene6744_All	9.04	4.353	-1.05554
CL2628.Contig1_All	6.496	2.88	-1.17323
CL2025.Contig2_All	2.68	0.566	-2.2432
CL882.Contig1_All	2.75	0.283	-3.2522
Unigene16019_All	1.26	4.5	1.82265
CL744.Contig2_All	7.24	1.29	-2.50125
CL2141.Contig5_All	8.1	3.483	-1.21793
CL4011.Contig2_All	12.326	5.593	-1.1373
CL4576.Contig2_All	6.21	2.58	-1.28892
Unigene10032_All	5.306	1.336	-1.98146
Unigene5113_All	5.05	1.78	-1.50337
CL3021.Contig1_All	3.116	1.256	-1.30125
CL3476.Contig1_All	2.14	0.493	-2.09884
CL2448.Contig1_All	6.053	1.44	-2.10837
CL2015.Contig8_All	2.626	0.986	-1.41963
CL785.Contig6_All	8.863	3.393	-1.38948
CL2642.Contig2_All	1.686	0.186	-3.21839
Unigene4571_All	9.226	4.013	-1.19226
CL158.Contig6_All	1.423	0.063	-4.47286
Unigene7260_All	11.2	4.123	-1.41754
CL3114.Contig2_All	6.43	2.52	-1.34726
CL2312.Contig3_All	5.513	2.72	-1.02283
Unigene5359_All	6.57	1.566	-2.10042
CL1656.Contig1_All	5.256	2.073	-1.41804
CL4773.Contig1_All	4.866	1.59	-1.6251
Unigene8702_All	35.71	14.94	-1.26134
CL554.Contig2_All	3.48	10.53	1.59799
CL870.Contig4_All	3.51	1.173	-1.56083
CL310.Contig4_All	3.333	1.25	-1.4386
Unigene6732_All	6.316	2.576	-1.28973
Unigene15888_All	7.213	3.6	-1.00457
CL1440.Contig3_All	7.913	3.766	-1.06051
CL860.Contig6_All	51.92	20.56	-1.31174
Unigene553_All	15.893	0.116	-7.18894
CL4059.Contig1_All	6.02	2.59	-1.22321
CL4794.Contig1_All	3.863	1.496	-1.36129
CL1347.Contig8_All	3.333	1.523	-1.12868
Unigene16115_All	11.606	5.306	-1.13378
Unigene15908_All	3.986	1.5	-1.42377
CL619.Contig1_All	2.823	7.723	1.45086
CL156.Contig7_All	3.53	0.473	-2.91964
Unigene12839_All	6.73	2.82	-1.2717
Unigene8137_All	4.106	1.856	-1.14958
CL5135.Contig1_All	0.756	4.02	2.41514
Unigene4505_All	3.89	1.096	-1.83628
CL2410.Contig2_All	6.343	2.3	-1.4678
Unigene757_All	19.35	7.643	-1.37264
CL2452.Contig2_All	3.776	0.923	-2.0547
CL1802.Contig6_All	11.75	4.966	-1.26522
CL4085.Contig1_All	15.503	7.356	-1.07431
Unigene2635_All	4.07	1.85	-1.13941
Unigene11306_All	12.126	4.686	-1.39223
CL3291.Contig2_All	8.91	3.91	-1.19192
CL1005.Contig5_All	3.016	1.36	-1.14538
Unigene4110_All	8.523	3.633	-1.22503
Unigene295_All	10.21	5.076	-1.00656
CL3885.Contig2_All	23.4	11.136	-1.07218
CL384.Contig5_All	6.64	2.846	-1.2228
CL5085.Contig2_All	3.406	1.443	-1.22894
CL3667.Contig1_All	5.636	2.47	-1.1796
Unigene12888_All	9.61	4.73	-1.02546
Unigene5606_All	14.266	6.046	-1.24524
CL1610.Contig5_All	9.783	4.223	-1.19933
Unigene2219_All	7.743	3.17	-1.28615
Unigene5635_All	7.42	3.69	-1.01372
Unigene11312_All	4.75	2.12	-1.17854
CL302.Contig3_All	1.646	0.156	-3.42929
CL1388.Contig1_All	3.623	0.73	-2.33209
CL934.Contig2_All	9.55	3.756	-1.37318
Unigene13101_All	3.333	0.79	-2.04521
Unigene8902_All	27.383	10.253	-1.4449
CL3759.Contig8_All	2.8	1.22	-1.18758
CL4218.Contig1_All	4.566	1.613	-1.52487
CL1539.Contig1_All	0.616	3.15	2.3803
CL5093.Contig2_All	3.516	1.253	-1.48554
Unigene15026_All	19.943	8.36	-1.29348
CL2003.Contig1_All	3.01	0.386	-2.94484
CL244.Contig4_All	4.59	1.446	-1.69751
CL530.Contig2_All	5.6	2.1	-1.41331
CL797.Contig5_All	3.22	7.01	1.11632
CL2549.Contig2_All	4.856	2.36	-1.0514
Unigene6765_All	7.306	3.17	-1.20435
CL1257.Contig3_All	12.493	31.253	1.3214
CL156.Contig6_All	9.503	4.596	-1.06028
Unigene11394_All	6.326	3.073	-1.0505
Unigene10367_All	28.243	9.63	-1.54514
CL3085.Contig2_All	4.386	2.163	-1.02084
CL4735.Contig1_All	9.07	3.446	-1.41478
Unigene5053_All	3.613	0.616	-2.60653
CL812.Contig2_All	3.136	0.45	-2.79191
CL3236.Contig2_All	6.19	1.41	-2.12263
CL5128.Contig3_All	1.53	9.246	2.54787
Unigene5822_All	26.633	5.096	-2.39148
CL809.Contig4_All	0.183	1.306	2.80393
CL5003.Contig2_All	4.63	1.813	-1.36215
CL2266.Contig2_All	7.136	2.636	-1.45698
Unigene2004_All	2.833	8.773	1.57232
Unigene16034_All	6.806	2.933	-1.22245
Unigene12875_All	7.823	2.096	-1.86994
Unigene14999_All	18.773	8.506	-1.16579
Unigene8320_All	8.113	3.133	-1.37217
CL1124.Contig1_All	12.486	4.37	-1.53512
CL327.Contig7_All	7.816	3.74	-1.06508
CL2664.Contig4_All	3.686	1.103	-1.75442
Unigene14379_All	7.266	3.356	-1.11761
CL1370.Contig7_All	2.783	1.29	-1.10628
CL1801.Contig3_All	12.756	5.926	-1.10905
Unigene8487_All	12.2	5.446	-1.16494
CL2442.Contig2_All	2.106	0.456	-2.1873
CL972.Contig2_All	8.78	4.26	-1.0393
CL546.Contig2_All	1.823	0.37	-2.2648
CL1011.Contig8_All	1.946	6.35	1.71775
Unigene9780_All	4.493	1.6	-1.49603
Unigene5183_All	7.573	3.276	-1.20981
CL661.Contig4_All	0.1	1.843	4.20324
CL3737.Contig2_All	6.17	2.373	-1.38499
CL848.Contig3_All	2.21	4.536	1.04774
Unigene8447_All	13.723	6.75	-1.02968
CL259.Contig5_All	3.506	1.506	-1.22804
Unigene15853_All	5.71	2.526	-1.18143
Unigene4167_All	2.613	0.823	-1.66234
CL95.Contig12_All	5.576	2.176	-1.34106
Unigene12690_All	3.546	1.456	-1.29517
CL357.Contig1_All	1.486	0.04	-5.232
Unigene81_All	5.45	2.526	-1.11334
Unigene5253_All	4.543	0.536	-3.08833
CL1713.Contig4_All	2.966	1.116	-1.41505
CL1286.Contig1_All	7.83	3.643	-1.0896
Unigene1662_All	0.246	6.023	4.62923
Unigene102_All	5.426	2.383	-1.18298
CL1802.Contig7_All	11.73	4.04	-1.52794
CL2168.Contig2_All	2.333	0.76	-1.63118
Unigene14948_All	18.44	7.386	-1.32346
CL68.Contig18_All	13.723	4.393	-1.64221
Unigene5774_All	13.093	5.006	-1.4111
CL2065.Contig3_All	4.64	1.72	-1.43972
CL1503.Contig1_All	5.87	1.863	-1.65949
CL2209.Contig2_All	4.17	0.453	-3.18392
Unigene11745_All	41.78	17.97	-1.23363
CL68.Contig17_All	11.783	4.12	-1.53295
Unigene1103_All	0.083	3.156	5.24088
CL270.Contig3_All	5.6	2.466	-1.20269
Unigene13408_All	13.3	4.983	-1.44048
Unigene3690_All	5.653	1.976	-1.52315
CL428.Contig1_All	5.236	1.316	-1.95166
CL3009.Contig1_All	11.583	4.666	-1.2975
CL551.Contig3_All	0	6.126	8.84497
CL3771.Contig1_All	7.73	3.126	-1.32835
CL201.Contig2_All	2.983	0.683	-2.11371
CL3177.Contig1_All	11.66	0	-8.85741
Unigene12772_All	7.1	3.256	-1.12911
Unigene359_All	15.833	5.626	-1.48957
CL4854.Contig1_All	7.32	3.416	-1.09042
Unigene16045_All	8.07	3.636	-1.14997
Unigene21678_All	0	6.13	8.83087
Unigene3968_All	4.003	1.306	-1.61383
CL93.Contig5_All	4.82	2.17	-1.14794
CL4700.Contig1_All	3.39	0.46	-2.8619
Unigene360_All	12.77	6.043	-1.07863
CL2565.Contig3_All	9.376	3.596	-1.43564
CL3345.Contig1_All	4.593	1.863	-1.30806
Unigene8182_All	4.02	0.956	-2.08735
CL1159.Contig8_All	6.683	2.963	-1.1717
CL1346.Contig4_All	10.296	5.023	-1.0133
Unigene651_All	12.536	4.82	-1.40854
Unigene7082_All	66.106	30.373	-1.14323
Unigene5410_All	12.426	5.446	-1.21137
CL601.Contig1_All	6.463	2.523	-1.34537
CL4218.Contig2_All	5.176	2.266	-1.19905
CL2579.Contig1_All	36.41	13.223	-1.46719
Unigene5416_All	11.423	3.983	-1.52234
Unigene11877_All	14.056	6.186	-1.20751
Unigene12011_All	5.86	0.77	-2.89998
Unigene8852_All	21.27	9.1	-1.26074
Unigene6651_All	6.083	2.946	-1.04443
Unigene12894_All	8.766	3.39	-1.38108
CL1954.Contig4_All	5.033	1.53	-1.7022
Unigene15341_All	0.106	6.56	5.91611
Unigene23348_All	6.296	0.646	-3.27536
CL3395.Contig1_All	13.363	5.91	-1.1869
CL3704.Contig3_All	3.55	7.986	1.17673
CL1387.Contig1_All	6.593	1.773	-1.91535
Unigene8965_All	5.333	0.943	-2.47175
Unigene17778_All	5.4	0.026	-7.62933
CL3558.Contig3_All	11.426	4.066	-1.51202
CL674.Contig4_All	3.473	1.26	-1.45579
CL7.Contig1_All	6.713	2.343	-1.5135
Unigene15069_All	1.963	13.953	2.80289
Unigene8476_All	5.22	1.783	-1.53449
CL977.Contig1_All	0	1.213	8.77999
Unigene5126_All	6.63	3.206	-1.05217
CL271.Contig4_All	0	2.96	8.77862
CL1033.Contig7_All	3.273	1.623	-1.01825
CL809.Contig2_All	0.186	1.233	2.70922
CL382.Contig5_All	5.273	1.453	-1.86862
CL529.Contig2_All	11.043	5.486	-1.01467
Unigene752_All	8.5	2.963	-1.52543
Unigene15904_All	5.77	2.313	-1.31043
CL1603.Contig3_All	3.74	1.53	-1.2975
CL856.Contig5_All	0	2.216	8.7708
CL5151.Contig1_All	15.486	34.34	1.16655
CL1205.Contig1_All	4.03	0.77	-2.40888
CL2090.Contig1_All	7.803	3.49	-1.15426
Unigene3693_All	4.416	0.61	-2.88939
CL76.Contig3_All	5.426	2.606	-1.07062
CL5014.Contig2_All	7.086	2.96	-1.27113
CL4974.Contig6_All	3.396	1.196	-1.5119
CL2807.Contig3_All	3.496	1.656	-1.0871
Unigene4075_All	6.666	2.626	-1.35481
CL440.Contig7_All	3.396	1.526	-1.16086
Unigene8925_All	5.09	1.72	-1.57174
Unigene9772_All	4.02	1.583	-1.3597
CL885.Contig2_All	8.276	3.483	-1.25983
CL207.Contig3_All	6.206	14.783	1.23641
Unigene3775_All	2.18	0.93	-1.2178
Unigene688_All	22.69	10.803	-1.07006
CL4477.Contig2_All	3.986	1.236	-1.69224
CL1026.Contig7_All	1.813	4.21	1.21336
Unigene11585_All	6.406	1.78	-1.85347
CL3788.Contig2_All	4.083	1.546	-1.42371
Unigene14501_All	8.326	3.263	-1.3533
CL2624.Contig4_All	3.833	1.023	-1.91402
CL3658.Contig1_All	10.02	4.996	-1.00646
CL2200.Contig2_All	13.14	6.176	-1.08902
CL861.Contig8_All	2.426	0.626	-1.94468
Unigene9110_All	3.88	0.483	-2.98041
CL5013.Contig7_All	8.013	2.603	-1.61443
CL4220.Contig1_All	4.846	1.336	-1.84662
CL950.Contig5_All	29.366	0	-8.75609
Unigene392_All	10.6	4.836	-1.12957
CL5059.Contig1_All	6.666	3.173	-1.0654
Unigene4027_All	9.99	5.006	-1.00159
CL1735.Contig4_All	0.083	1.263	3.94552
Unigene7796_All	3.606	0.35	-3.35609
Unigene1807_All	7.466	2.983	-1.32174
CL1031.Contig3_All	12.406	4.653	-1.44339
CL158.Contig3_All	1.613	0	-8.74186
CL5010.Contig2_All	7.173	3.223	-1.15963
CL2031.Contig2_All	1.913	0.33	-2.60172
Unigene15975_All	5.49	2.23	-1.30015
CL547.Contig1_All	0	2.053	8.71588
Unigene8888_All	73.503	26.85	-1.47466
CL5097.Contig1_All	4.923	2.01	-1.28205
Unigene10644_All	4.793	0.36	-3.6941
Unigene14312_All	5.11	2.12	-1.26543
Unigene8493_All	9.753	3.936	-1.33239
CL3796.Contig2_All	4.063	1.79	-1.1809
CL5144.Contig7_All	2.836	1.213	-1.25751
CL1775.Contig3_All	9.686	3.423	-1.52413
CL4901.Contig1_All	5.6	27.646	2.33038
CL1920.Contig3_All	4.683	1.476	-1.66466
Unigene3607_All	3.86	1.566	-1.28152
CL1213.Contig1_All	11.76	4.143	-1.51232
Unigene7182_All	16.62	7.413	-1.16681
CL5064.Contig1_All	1.17	3.14	1.39945
Unigene24105_All	9.616	0.05	-7.546
Unigene8138_All	3.4	1.373	-1.30639
Unigene6659_All	5.64	1.986	-1.51332
CL4849.Contig2_All	6.833	2.63	-1.39102
CL1099.Contig2_All	2.12	0.38	-2.48442
Unigene14298_All	3.21	1.1	-1.5652
Unigene5310_All	8.87	3.26	-1.44974
CL1724.Contig1_All	15.47	7.7	-1.00442
CL916.Contig1_All	6.386	2.296	-1.47701
Unigene774_All	15.216	7.11	-1.12154
CL2731.Contig2_All	19.946	7.193	-1.46972
CL453.Contig1_All	3.123	1.13	-1.49209
Unigene11559_All	11.163	5.103	-1.15723
CL1760.Contig2_All	34.413	13.596	-1.34496
CL152.Contig6_All	6.59	2.36	-1.46974
Unigene2628_All	3.41	1.196	-1.54938
CL2475.Contig1_All	4.536	12.816	1.47536
Unigene15952_All	5.106	2.44	-1.08181
CL668.Contig2_All	7.636	1.103	-2.84568
CL1623.Contig6_All	4.686	1.456	-1.72038
Unigene3521_All	3.013	6.57	1.11868
Unigene22052_All	0	21.84	8.67188
Unigene2103_All	4.24	1.74	-1.274
CL4957.Contig6_All	1.476	0.183	-3.00501
Unigene767_All	34.08	9.356	-1.8661
Unigene16217_All	13.023	5.193	-1.32913
CL2819.Contig1_All	10.536	1.906	-2.46578
Unigene14978_All	14.22	6	-1.26975
CL2195.Contig2_All	23.04	0.91	-4.65848
CL459.Contig6_All	0.74	3.226	2.07104
Unigene771_All	31.056	14.356	-1.14506
CL4985.Contig1_All	2.29	5.81	1.33873
CL766.Contig1_All	3.51	1.17	-1.62273
Unigene5484_All	7.446	15.726	1.05557
Unigene11935_All	3.533	0.72	-2.27046
Unigene9763_All	5.146	2.08	-1.30367
Unigene13428_All	23.46	10.556	-1.18589
Unigene12133_All	0.69	4.8	2.81904
CL2075.Contig2_All	5.736	2.1	-1.45189
Unigene4783_All	10.796	5.066	-1.11334
CL302.Contig6_All	1.58	0.216	-2.86332
Unigene6839_All	2.993	0.406	-2.88394
CL5044.Contig1_All	3.626	1.11	-1.72425
CL1202.Contig7_All	3.273	1.376	-1.2502
Unigene15910_All	6.5	2.956	-1.13572
Unigene3239_All	1.906	4.103	1.10539
CL798.Contig2_All	1.313	3.343	1.32272
CL2530.Contig5_All	4.8	2.27	-1.07915
Unigene13458_All	10.186	3.843	-1.43453
CL279.Contig5_All	6.056	2.1	-1.51692
CL1275.Contig1_All	5.356	2.136	-1.31488
CL1883.Contig2_All	5.503	2.563	-1.10405
Unigene14403_All	4.136	0.98	-2.06069
Unigene17036_All	3.16	0.27	-3.51003
CL775.Contig2_All	13.356	6.13	-1.13316
CL2685.Contig3_All	0.72	8.48	3.57055
Unigene14394_All	5.763	2.136	-1.43373
CL1735.Contig3_All	0	1.576	8.62468
CL2149.Contig1_All	6.633	3.056	-1.13721
CL2939.Contig2_All	6.05	3	-1.01188
Unigene13125_All	6.446	2.323	-1.5032
Unigene6904_All	8.913	2.966	-1.56126
Unigene11339_All	3.4	0.74	-2.19784
Unigene16141_All	9.656	4.58	-1.05289
CL244.Contig3_All	3.92	1.143	-1.76099
Unigene5612_All	5.703	1.23	-2.22803
CL3446.Contig3_All	8.17	3.69	-1.14441
CL282.Contig49_All	13.606	3.886	-1.83106
Unigene14482_All	6.47	2.94	-1.15494
Unigene10393_All	8.456	3.026	-1.49586
CL129.Contig7_All	6.27	13.376	1.04941
Unigene8554_All	15.673	7.02	-1.16287
Unigene15012_All	8.183	1.67	-2.27303
CL249.Contig1_All	0	1.3	8.60538
CL4004.Contig2_All	10.706	2.873	-1.89559
CL1015.Contig11_All	1.313	21.023	4.00211
Unigene12819_All	5.973	2.663	-1.16883
CL4356.Contig2_All	10.336	4.593	-1.18921
Unigene11180_All	4.22	1.606	-1.40201
Unigene6654_All	5.186	2.483	-1.06715
CL2551.Contig2_All	8.206	3.116	-1.41375
CL4029.Contig1_All	8.066	3.743	-1.11491
CL361.Contig2_All	6.28	1.333	-2.25216
Unigene646_All	16.453	8.03	-1.05518
CL3289.Contig1_All	6.38	2.363	-1.4347
CL4100.Contig3_All	0.88	0.06	-3.84638
Unigene15941_All	14.26	6.556	-1.12243
Unigene12973_All	3.153	0.35	-3.17785
Unigene8235_All	6.533	2.853	-1.21645
CL1957.Contig2_All	7.366	2.84	-1.37783
Unigene6715_All	4.326	1.406	-1.62074
CL2515.Contig4_All	1.47	0.126	-3.5347
CL459.Contig10_All	0	0.986	8.57955
CL1735.Contig2_All	2.356	6.36	1.43463
Unigene15324_All	3.53	0.906	-1.93601
CL1445.Contig1_All	3.27	0.5	-2.77561
Unigene6821_All	7.62	3.42	-1.17991
CL5076.Contig2_All	4.886	2.15	-1.17274
CL4985.Contig2_All	1.206	3.81	1.65684
CL1782.Contig2_All	15.683	4.876	-1.71735
Unigene10106_All	15.26	5.396	-1.52173
Unigene13050_All	7.943	3.643	-1.12635
CL398.Contig4_All	7.956	3.006	-1.3736
CL1798.Contig2_All	2.82	1.08	-1.39651
Unigene10702_All	1.54	10.21	2.70899
Unigene10926_All	0.063	10.503	7.40323
Unigene158_All	7.403	3.643	-1.03285
CL3985.Contig1_All	3.06	9.763	1.67288
Unigene4301_All	5.483	2.733	-1.00435
CL457.Contig4_All	8.63	4.1	-1.08206
CL2964.Contig1_All	6.61	1.793	-1.88151
Unigene14602_All	8.626	2.916	-1.57085
Unigene13275_All	12.173	5.37	-1.20866
Unigene11934_All	6.696	1.396	-2.23702
CL2096.Contig2_All	3.383	1.033	-1.73642
Unigene5315_All	8.206	3.87	-1.08932
Unigene5317_All	9.92	4.78	-1.05441
CL384.Contig2_All	7.423	3.37	-1.13329
CL4419.Contig2_All	4.586	2.23	-1.03692
CL222.Contig1_All	4.74	1.886	-1.31361
CL2711.Contig4_All	8.913	4.01	-1.15077
CL1939.Contig3_All	4.233	1.89	-1.16144
Unigene11301_All	7.303	2.43	-1.58653
Unigene6705_All	5.253	2.176	-1.27298
Unigene8219_All	6.496	2.676	-1.26546
CL1624.Contig2_All	2.91	0.536	-2.43385
CL1656.Contig9_All	1.046	3.17	1.61933
Unigene5720_All	28.136	9.883	-1.5039
Unigene9798_All	4.03	1.603	-1.34945
CL3488.Contig11_All	2.42	0.65	-1.91008
CL95.Contig14_All	4.633	1.863	-1.30728
Unigene14981_All	10.723	3.776	-1.52558
CL2228.Contig1_All	23.166	10.046	-1.21986
CL4303.Contig1_All	4.966	2.036	-1.29392
CL4994.Contig2_All	0.373	2.103	2.49022
CL233.Contig4_All	3.973	1.77	-1.15685
CL1756.Contig3_All	0.293	3.093	3.37715
CL271.Contig12_All	9.833	4.916	-1.03321
Unigene8507_All	7.22	2.51	-1.5204
Unigene15089_All	11.75	3.943	-1.57427
CL1456.Contig3_All	3.933	0.893	-2.15916
CL4527.Contig2_All	6.636	2.98	-1.17909
Unigene13169_All	19.106	8.266	-1.21907
CL4838.Contig1_All	4.913	1.69	-1.54025
CL5093.Contig1_All	6.353	2.656	-1.25325
CL840.Contig1_All	0.653	3.586	2.46878
Unigene14927_All	11.11	3.9	-1.53533
Unigene5653_All	9.006	3.86	-1.24325
Unigene9779_All	2.893	6.653	1.19124
CL1341.Contig7_All	5.7	2.516	-1.16548
Unigene581_All	30.673	14.676	-1.07516
CL1450.Contig2_All	9.44	4.646	-1.02972
CL4428.Contig3_All	4.406	1.756	-1.32154
CL798.Contig3_All	2.79	1.04	-1.41939
CL819.Contig1_All	4.9	2.283	-1.10046
Unigene8284_All	8.256	3.696	-1.18167
Unigene3886_All	2.66	0.826	-1.69175
Unigene4168_All	7.403	3.5	-1.07517
CL327.Contig4_All	5.013	1.926	-1.37609
CL3698.Contig2_All	12.35	4.433	-1.50706
CL2381.Contig1_All	5.26	1.5	-1.80802
Unigene11325_All	1.776	5.12	1.51033
CL4600.Contig1_All	0.246	2.26	3.10788
CL864.Contig2_All	18.606	7.296	-1.35904
Unigene15971_All	3.046	0.81	-1.91561
Unigene6570_All	4.693	1.646	-1.53516
CL3985.Contig2_All	3.05	1.056	-1.52849
Unigene19673_All	0.033	2.58	6.30011
CL829.Contig2_All	7.493	3.333	-1.16947
Unigene11911_All	9.863	4.066	-1.29988
Unigene13374_All	19.596	9.033	-1.14587
CL2495.Contig4_All	2.393	0.236	-3.30861
Unigene7037_All	21.423	9.536	-1.17497
CL1457.Contig2_All	6.43	2.423	-1.4262
CL3853.Contig2_All	7.44	2.983	-1.33873
Unigene5239_All	6.806	2.746	-1.33304
Unigene22672_All	10.97	2.15	-2.3367
Unigene10454_All	8.44	1.516	-2.46061
CL1954.Contig2_All	3.413	0.87	-1.98636
Unigene12873_All	6.53	2.85	-1.19989
CL4270.Contig1_All	13.703	6.06	-1.19094
CL4505.Contig2_All	5.756	2.713	-1.08043
Unigene7254_All	13.736	5.3	-1.36744
CL1955.Contig4_All	2.79	0.876	-1.66685
Unigene17936_All	19.063	1.193	-3.98146
CL4862.Contig1_All	7.336	2.56	-1.54902
Unigene4019_All	0.123	2.506	4.35002
Unigene11405_All	5.116	2.21	-1.22941
CL237.Contig2_All	4.213	1.446	-1.5553
CL3129.Contig2_All	5.966	2.946	-1.0168
Unigene5001_All	0.563	0	-8.50728
CL80.Contig7_All	6.266	2.566	-1.30297
Unigene12860_All	5.413	2.42	-1.18016
Unigene13448_All	7.09	2.516	-1.5133
CL2438.Contig6_All	2.606	1.233	-1.07852
Unigene8270_All	5	2.01	-1.33536
CL315.Contig4_All	6.91	2.116	-1.71863
Unigene4589_All	4.743	2.053	-1.20642
Unigene14490_All	9.21	3.38	-1.42442
Unigene13118_All	24.733	12.38	-1.00558
CL2324.Contig3_All	14.246	6.2	-1.20338
CL3211.Contig2_All	9.316	4.503	-1.04587
CL683.Contig8_All	0	2.353	8.48075
Unigene21769_All	14.253	45.29	1.59115
Unigene145_All	4.826	2.053	-1.23212
CL2921.Contig3_All	6.356	3.143	-1.0114
CL3243.Contig1_All	3.446	1.093	-1.6528
Unigene17060_All	0.136	5.153	5.24277
Unigene3104_All	2.79	8.036	1.51411
Unigene11232_All	3.323	1.64	-1.03724
Unigene16557_All	10.033	3.896	-1.38555
CL114.Contig4_All	3.996	1.823	-1.12655
CL1885.Contig2_All	1.563	0.333	-2.22236
Unigene2380_All	12.806	6.09	-1.06608
CL1127.Contig13_All	6.18	2.68	-1.2147
CL43.Contig7_All	3.443	1.21	-1.53637
CL1230.Contig5_All	0.036	1.01	4.6991
Unigene8234_All	5.733	2.823	-1.03394
CL2390.Contig2_All	0.756	2.696	1.82912
Unigene5759_All	7.12	1.66	-2.09414
Unigene14854_All	10.21	4.29	-1.27811
CL3993.Contig1_All	2.273	5.413	1.23392
Unigene5729_All	8.076	2.813	-1.54917
CL269.Contig1_All	8.896	4.376	-1.01907
Unigene8091_All	0.756	0	-8.47356
CL1197.Contig5_All	4.716	2.116	-1.15735
Unigene576_All	0.036	2.673	6.22378
CL3930.Contig2_All	5.833	2.803	-1.05566
CL784.Contig2_All	8.583	4.203	-1.03068
CL4078.Contig1_All	8.273	2.846	-1.53133
CL2228.Contig2_All	5.883	0.763	-2.98979
Unigene6623_All	4.21	2.04	-1.06092
Unigene14447_All	5.59	2.21	-1.35533
CL643.Contig1_All	4.77	1.53	-1.63866
Unigene14627_All	17.373	8.833	-1.00086
Unigene4816_All	1.973	4.616	1.23385
CL2727.Contig2_All	7.063	2.273	-1.664
Unigene5368_All	6.27	2.126	-1.57784
CL2410.Contig1_All	12.936	6.57	-1.00136
Unigene10487_All	7.253	1.43	-2.31579
Unigene12939_All	8.596	3.646	-1.24065
CL1695.Contig3_All	3.566	0.403	-3.13304
Unigene3862_All	6.32	2.293	-1.46804
Unigene10363_All	6.833	1.376	-2.28592
CL14.Contig5_All	2.213	0.69	-1.68214
CL1219.Contig3_All	3.703	0.766	-2.2946
Unigene11427_All	5.136	1.44	-1.83565
Unigene11524_All	14.853	7.023	-1.07294
Unigene2570_All	0.173	1.386	3.00429
CL202.Contig3_All	0.62	4.11	2.72865
CL4546.Contig2_All	4.406	0.92	-2.25942
CL4515.Contig1_All	4.86	0.766	-2.65678
Unigene13117_All	7.133	3.04	-1.24585
CL2689.Contig3_All	3.86	1.466	-1.39749
Unigene11554_All	9.943	3.883	-1.36209
Unigene2075_All	7.426	3.493	-1.08795
Unigene4578_All	4.91	2.416	-1.01875
Unigene5712_All	16.486	7.223	-1.21456
Unigene10002_All	8.13	3.073	-1.38127
Unigene8349_All	7.66	3.723	-1.03963
Unigene5203_All	3.973	1.34	-1.58378
Unigene15955_All	6.31	3.036	-1.05406
CL2463.Contig4_All	1.14	3.83	1.75547
CL3343.Contig2_All	5.41	2.476	-1.13706
CL848.Contig11_All	0.823	4.403	2.41835
CL2859.Contig4_All	4.383	2.066	-1.08113
CL918.Contig2_All	4.09	1.79	-1.20227
CL2493.Contig2_All	21.866	10.243	-1.08717
Unigene4488_All	3.1	1.2	-1.34787
CL769.Contig2_All	4.01	1.493	-1.41528
CL2219.Contig1_All	14.09	5.73	-1.29305
CL1524.Contig3_All	6.516	2.666	-1.27023
CL1439.Contig2_All	7.843	3.353	-1.22318
Unigene5787_All	7.663	3.22	-1.27534
Unigene16401_All	15.133	7.38	-1.03814
Unigene16021_All	4.183	1.116	-1.91009
Unigene8724_All	6.546	1.866	-1.78626
CL2330.Contig1_All	29.236	13.43	-1.13681
CL1456.Contig4_All	6.203	2.27	-1.47798
CL2689.Contig1_All	2.74	0.906	-1.58875
Unigene9688_All	4.666	2.276	-1.03848
CL270.Contig2_All	3.973	1.58	-1.33412
CL388.Contig4_All	5.636	2.073	-1.439
Unigene10416_All	8.546	3.036	-1.51212
CL3453.Contig4_All	3.88	0.053	-6.19304
CL4686.Contig2_All	18.083	8.873	-1.03601
CL1306.Contig2_All	1.27	10.093	3.01763
Unigene10377_All	12.826	5.533	-1.22971
CL605.Contig1_All	8.42	3.156	-1.41266
CL1011.Contig9_All	0.33	2.433	2.8976
Unigene16493_All	16.836	7.686	-1.15452
CL3488.Contig14_All	2.563	0	-8.41371
CL956.Contig2_All	11.913	5.616	-1.09244
Unigene4239_All	0.17	1.496	3.13868
Unigene74_All	4.08	2.006	-1.02283
CL4187.Contig2_All	45.39	19.97	-1.21026
Unigene13942_All	6.006	0.203	-4.89237
Unigene107_All	4.74	2.1	-1.17232
CL1216.Contig8_All	5.226	2.546	-1.05747
CL232.Contig1_All	2.466	0.066	-5.19174
CL2745.Contig1_All	5.496	1.483	-1.88305
Unigene16535_All	24.783	11.41	-1.15252
CL5102.Contig5_All	0.283	2.19	2.94243
Unigene8380_All	6.566	2.766	-1.27161
CL152.Contig4_All	4.2	1.72	-1.28221
CL4480.Contig2_All	22.01	9.873	-1.16599
CL302.Contig4_All	1.766	0.42	-2.0814
Unigene11256_All	5.856	2.906	-1.013
CL3661.Contig2_All	1.773	7.213	1.99502
CL621.Contig3_All	1.823	0.633	-1.56176
CL1798.Contig7_All	4.076	1.653	-1.30588
CL5065.Contig6_All	4.503	2.073	-1.11595
Unigene8501_All	6.646	2.5	-1.43248
Unigene8681_All	12.13	2.76	-2.12042
CL1423.Contig2_All	4.56	1.286	-1.81881
Unigene6566_All	3.096	1.173	-1.41784
CL2495.Contig3_All	3.57	0.75	-2.22694
Unigene4501_All	1.72	0.473	-1.89739
Unigene14353_All	5.956	2.903	-1.03504
CL741.Contig1_All	24.433	5.876	-2.11701
CL535.Contig3_All	3.903	1.37	-1.50176
CL4714.Contig7_All	3.883	1.666	-1.22477
Unigene9903_All	3.39	0.656	-2.37639
Unigene1996_All	0.17	2.3	3.77948
CL1874.Contig1_All	7.27	3.663	-1.00313
Unigene71_All	7.62	3.11	-1.30024
CL4941.Contig1_All	2.726	0.74	-1.87687
CL627.Contig8_All	7.956	3.403	-1.24842
CL2403.Contig3_All	5.406	2.276	-1.25125
CL763.Contig1_All	2.056	0.43	-2.25307
[truncated: 6,485 more rows]

## Sheet: Thirtythree-vs-Thirtynine.DEGse
Table S3. DET total with fpkm
gene_id	average_fpkm_Thirtythree	average_fpkm_Thirtynine	diffexp_log2fc_Thirtythree-vs-Thirtynine
CL2113.Contig3_All	326.67	25424.9	6.27936
CL2687.Contig2_All	2863.88	15589.5	2.44213
CL2113.Contig1_All	266.113	19005	6.15295
Unigene395_All	12334.2	3517.39	-1.81055
CL4537.Contig5_All	3156.1	765.753	-2.04744
CL940.Contig2_All	15107.3	1573.98	-3.27268
Unigene8677_All	3524.95	8930.09	1.33705
CL4537.Contig4_All	3142.85	877.483	-1.84601
Unigene2198_All	151.193	1625.78	3.4253
Unigene665_All	6984.21	3210.16	-1.11619
CL2027.Contig3_All	94.153	1356.54	3.84379
CL1492.Contig2_All	325.053	1352.82	2.06231
Unigene8572_All	5742.86	1739.47	-1.73504
CL1492.Contig3_All	541.84	1645.26	1.59688
CL1017.Contig1_All	959.836	3374.68	1.80861
CL3453.Contig2_All	4956.77	685.393	-2.85779
CL944.Contig5_All	140.923	410.186	1.5618
Unigene4769_All	1129.91	200.656	-2.50832
CL1017.Contig2_All	812.726	2417.26	1.56057
Unigene631_All	356.506	34.62	-3.37854
CL70.Contig3_All	100.843	272.183	1.42989
Unigene1652_All	809.71	1988.7	1.28986
CL2019.Contig2_All	274.923	1527.58	2.45731
CL1492.Contig1_All	122.283	513.343	2.06424
CL1897.Contig2_All	2508.25	9518.13	1.89091
CL3302.Contig3_All	153.783	996.103	2.70109
Unigene2812_All	1273.36	240.99	-2.40907
CL4422.Contig3_All	416.23	68.62	-2.6109
CL4537.Contig1_All	673.56	184.19	-1.87297
CL3561.Contig3_All	985.34	2402.58	1.27916
CL2027.Contig2_All	3.293	165.566	5.65995
CL176.Contig2_All	290.45	85.403	-1.76507
CL158.Contig8_All	356.1	28.583	-3.65389
CL1374.Contig1_All	1097.26	2398.42	1.12665
Unigene4686_All	68.883	202.416	1.55315
CL4537.Contig3_All	885.57	278.956	-1.67007
CL443.Contig3_All	9.073	120.423	3.72995
CL153.Contig5_All	643.533	303.373	-1.08774
CL77.Contig5_All	746.243	0.943	-9.66366
CL77.Contig1_All	791.503	0.433	-10.8601
Unigene3595_All	67.623	180.986	1.4164
CL2019.Contig1_All	178.616	824.936	2.18879
CL1163.Contig6_All	206.416	556.426	1.41591
Unigene5090_All	82.726	599.053	2.86437
CL282.Contig8_All	51.366	180.446	1.81221
CL860.Contig1_All	569.463	265.53	-1.09659
CL4315.Contig1_All	255.963	880.916	1.77025
CL404.Contig3_All	1499.66	240.613	-2.66239
CL70.Contig2_All	172.716	472.523	1.44723
Unigene2560_All	60.623	179.406	1.56999
CL1250.Contig1_All	327.83	660.68	1.00492
Unigene8840_All	210.356	906.89	2.09092
CL70.Contig1_All	214.736	505.073	1.23013
CL3302.Contig1_All	40.706	316.023	2.95718
CL1163.Contig5_All	165.04	394.406	1.24283
CL3846.Contig1_All	150.306	368.956	1.28608
CL158.Contig9_All	95.753	1.01	-6.58965
CL950.Contig2_All	491.836	0.43	-10.1931
Unigene5406_All	639.09	254.573	-1.33349
CL1167.Contig2_All	874.636	2156.35	1.29533
CL4537.Contig2_All	595.806	87.886	-2.77259
CL1017.Contig5_All	27.426	235.72	3.12926
CL3453.Contig8_All	160.303	24.97	-2.67991
Unigene4597_All	444.536	153.766	-1.53671
CL2270.Contig4_All	60.523	185.94	1.61439
CL5043.Contig7_All	67.453	360.2	2.42875
Unigene4548_All	48.166	203.71	2.05932
Unigene14450_All	119.85	555.256	2.1945
CL1250.Contig5_All	465.606	964.963	1.05106
CL792.Contig2_All	453.233	1391.06	1.6103
CL3263.Contig4_All	263.163	130.716	-1.01282
CL282.Contig19_All	28.936	112.99	1.95858
CL256.Contig6_All	654.88	216.38	-1.5995
CL3453.Contig3_All	521.206	5.776	-6.51695
CL1447.Contig2_All	20.2	311.44	3.92943
Unigene2696_All	470.596	998.35	1.0714
CL282.Contig31_All	45.53	96.143	1.07186
CL3846.Contig4_All	145.106	313.376	1.10326
Unigene5031_All	111.833	231.303	1.04212
CL5043.Contig15_All	170.19	561.72	1.71596
Unigene11563_All	381.336	76.63	-2.32321
CL443.Contig2_All	2.673	46.36	4.11568
CL1163.Contig4_All	144.22	362.883	1.31595
CL282.Contig11_All	56.77	172.406	1.60365
Unigene865_All	267.923	0.706	-8.60123
CL2142.Contig3_All	72.156	184.433	1.35765
CL950.Contig3_All	173.216	0.113	-10.6109
CL282.Contig24_All	53.563	153.156	1.51585
CL4312.Contig2_All	379.676	1355.06	1.79839
CL282.Contig32_All	64.233	229.366	1.82922
Unigene3226_All	145.883	11.506	-3.68461
CL1167.Contig3_All	513.863	1649.58	1.63815
Unigene5761_All	167.82	49.256	-1.77846
CL5103.Contig3_All	12.926	76.24	2.57326
CL282.Contig21_All	93.08	213.356	1.1896
Unigene8490_All	54.983	6.156	-3.16784
CL3913.Contig2_All	272.35	98.836	-1.468
Unigene20730_All	33.136	136.393	2.02227
CL3808.Contig1_All	279.596	99.136	-1.50245
CL950.Contig1_All	442.036	0.223	-10.9802
CL1063.Contig4_All	384.58	94.153	-2.03545
Unigene11504_All	118.143	34.346	-1.79056
Unigene14759_All	128.676	625.916	2.2629
CL4422.Contig1_All	83.296	8.126	-3.35575
Unigene2705_All	30.99	136.35	2.11311
CL2408.Contig2_All	83.543	751.896	3.15528
Unigene8968_All	231.273	3.636	-6.00809
Unigene9714_All	210.676	68.736	-1.61763
Unigene8805_All	93.89	27.253	-1.79005
Unigene10125_All	113.13	19.656	-2.53809
Unigene5092_All	94.723	379.94	1.98406
Unigene11851_All	168.673	17.536	-3.28392
CL3417.Contig2_All	598.006	211.936	-1.5038
CL1477.Contig3_All	83.693	23.12	-1.86135
CL1167.Contig1_All	430.77	1173.03	1.40542
CL153.Contig4_All	183.326	400.05	1.1259
CL24.Contig4_All	38.73	112.563	1.52605
CL1477.Contig10_All	57.84	13.06	-2.15456
CL1780.Contig5_All	68.413	24.893	-1.45874
Unigene9967_All	328.443	128.473	-1.3621
CL2190.Contig9_All	637.313	299.84	-1.09239
Unigene4175_All	147.66	341.45	1.20027
CL1296.Contig4_All	311.846	994.82	1.64128
CL2865.Contig2_All	840.8	393.566	-1.10222
CL282.Contig3_All	38.523	127.41	1.74296
CL282.Contig28_All	57.213	166.396	1.53317
CL3963.Contig3_All	47.06	295.923	2.63183
Unigene9902_All	0.67	8.696	3.69315
CL448.Contig4_All	139.936	58.533	-1.26521
CL282.Contig27_All	27.983	74.686	1.40451
CL282.Contig34_All	19.083	49.876	1.38359
CL191.Contig2_All	118.72	0.113	-10.0523
CL1879.Contig2_All	386.52	168.26	-1.20125
CL1017.Contig3_All	76.263	318.453	2.05418
Unigene5649_All	21.31	76.573	1.83529
CL4646.Contig2_All	31.33	98.63	1.65762
Unigene7219_All	32.313	125.633	1.95001
CL1308.Contig1_All	97.45	17.11	-2.50672
Unigene2337_All	117.106	34.053	-1.78656
CL443.Contig1_All	0.486	25.493	5.69574
CL5103.Contig2_All	133.383	301.28	1.17624
Unigene2988_All	11.01	46.89	2.08369
Unigene5091_All	150.64	386.873	1.34918
CL1080.Contig2_All	498.626	174.753	-1.52396
Unigene2393_All	109.983	266.32	1.26513
Unigene14681_All	90.15	23.376	-1.95726
CL30.Contig12_All	95.323	406.806	2.07372
Unigene11773_All	69.86	211.1	1.59093
CL2909.Contig2_All	230.4	464.32	1.00188
Unigene15666_All	4.42	50.096	3.48274
CL2794.Contig2_All	190.213	83.836	-1.18301
CL5100.Contig2_All	46.316	12.48	-1.89689
CL647.Contig2_All	79.706	246.156	1.62195
CL158.Contig5_All	22.413	0.143	-7.32656
Unigene5700_All	137.283	54.153	-1.35168
CL1758.Contig3_All	474.24	209.706	-1.18879
CL282.Contig2_All	23.633	115.48	2.29804
CL125.Contig1_All	608.713	1816.98	1.54087
CL4797.Contig10_All	111.106	23.666	-2.24422
CL1112.Contig4_All	1431.42	2935.43	1.00259
CL282.Contig5_All	43.23	113.716	1.3945
CL5043.Contig1_All	39.023	94.123	1.26948
CL5043.Contig14_All	63	248.243	1.99022
CL1462.Contig3_All	161.746	4.603	-5.17304
CL191.Contig1_All	70.053	0.146	-8.92704
CL2536.Contig2_All	53.683	184.643	1.77825
CL1267.Contig3_All	28.71	3.09	-3.22848
CL4901.Contig2_All	471.39	1067.53	1.15242
Unigene1827_All	21.223	86.793	2.02602
Unigene5095_All	70.346	182.42	1.36489
CL30.Contig5_All	224.893	615.19	1.43036
CL1556.Contig2_All	366.303	845.133	1.19621
CL24.Contig1_All	15.743	58.413	1.87546
CL3582.Contig2_All	1025.92	358	-1.52959
CL282.Contig47_All	0.246	74.33	8.2262
CL282.Contig10_All	18.873	52.933	1.48424
Unigene9683_All	54.343	17.773	-1.61889
CL102.Contig12_All	74.35	225.616	1.58076
CL3069.Contig3_All	176.44	357.14	1.00684
CL2262.Contig1_All	19.263	85.676	2.1475
CL476.Contig3_All	3.76	39.686	3.39683
CL158.Contig7_All	12.37	0.08	-7.30412
CL1643.Contig5_All	40.063	105.873	1.41695
CL68.Contig14_All	40.04	14.3	-1.49286
CL282.Contig22_All	48.99	106.876	1.12041
CL2353.Contig1_All	24.536	70.583	1.52338
Unigene15095_All	121.016	377.826	1.62137
CL1296.Contig3_All	252.82	794.61	1.617
CL3867.Contig2_All	159.973	66.003	-1.28604
CL1267.Contig2_All	28.39	4.05	-2.8249
CL4511.Contig1_All	115.516	38.916	-1.57557
CL2555.Contig2_All	22.14	71.166	1.65925
CL1888.Contig2_All	62.066	20.673	-1.5836
Unigene8394_All	13.206	44.296	1.74298
CL24.Contig5_All	53.203	109.703	1.02795
Unigene4066_All	37.436	13.046	-1.5258
CL1308.Contig3_All	62.176	9.94	-2.63364
CL1063.Contig2_All	183.553	50.633	-1.86023
CL1477.Contig1_All	47.353	13.116	-1.86086
CL2113.Contig2_All	3.47	39.883	3.49175
CL3645.Contig2_All	3.096	37.21	3.56896
CL176.Contig1_All	52.276	19.026	-1.45624
CL282.Contig29_All	13.876	48.546	1.80676
CL5139.Contig4_All	1.22	29.963	4.62152
CL4174.Contig2_All	22.696	7.983	-1.51328
CL2445.Contig1_All	38.843	105.246	1.44526
CL24.Contig3_All	20.41	60.48	1.5498
Unigene4775_All	6.526	32.733	2.32293
CL1477.Contig4_All	32.9	10.44	-1.65447
CL1126.Contig5_All	65.036	19.966	-1.70475
CL2471.Contig2_All	109.443	52.893	-1.04822
CL2278.Contig3_All	39.606	144.143	1.85538
CL282.Contig7_All	24.68	73.686	1.58458
Unigene4136_All	14.82	1.34	-3.48545
CL1296.Contig5_All	372.95	905.493	1.24908
Unigene2939_All	61.53	147.31	1.25321
CL3167.Contig2_All	4.37	156.97	5.15504
CL1627.Contig3_All	139.696	312.886	1.1509
CL282.Contig37_All	6.813	38.566	2.50597
CL3644.Contig1_All	133.633	570.426	2.05878
CL282.Contig18_All	41.376	103.646	1.3172
Unigene3378_All	17.886	50.446	1.49041
Unigene8597_All	58.113	8.273	-2.81784
CL1076.Contig2_All	102.346	21.176	-2.27996
CL2858.Contig1_All	13.1	59.153	2.16575
CL3138.Contig1_All	71.446	18.91	-1.93171
Unigene554_All	35.53	267.233	2.87974
CL2270.Contig5_All	16.49	47.013	1.51004
CL3453.Contig7_All	167.193	22.87	-2.87859
CL2659.Contig3_All	45.743	7.973	-2.52313
CL558.Contig4_All	71.583	30.15	-1.24886
CL4514.Contig2_All	53.556	228.126	2.06691
CL809.Contig7_All	28.17	8.363	-1.75306
Unigene11346_All	129.26	46.266	-1.50668
CL4315.Contig2_All	2.906	57.096	4.28016
CL1640.Contig1_All	21.696	89.206	2.05036
CL5022.Contig4_All	176.173	516.43	1.53359
Unigene7147_All	87.45	24.393	-1.85171
CL2364.Contig3_All	19.94	5.486	-1.87332
Unigene20700_All	166.82	44.92	-1.90292
Unigene8689_All	190.25	52.34	-1.87262
CL681.Contig6_All	34.703	74.496	1.09435
CL2351.Contig3_All	9.543	0.76	-3.66291
Unigene4130_All	55.976	17.09	-1.71695
CL504.Contig2_All	12.52	37.326	1.56852
CL3644.Contig2_All	176.076	566.96	1.65658
CL2704.Contig1_All	1075.74	505.526	-1.0929
CL282.Contig13_All	12.09	38.996	1.70075
CL68.Contig15_All	57.483	22.133	-1.38294
Unigene21755_All	62.776	15.76	-1.99859
CL30.Contig10_All	93.786	219.556	1.21825
Unigene2240_All	9.653	0.916	-3.40123
Unigene2442_All	618.513	289.62	-1.10849
CL3397.Contig2_All	73.396	33.266	-1.14513
CL282.Contig43_All	34.973	71.746	1.03046
Unigene1_All	18.76	0.436	-5.4492
Unigene8710_All	51.38	157.526	1.60821
Unigene16365_All	339.586	152.776	-1.16
CL4073.Contig1_All	3.376	28.803	3.09143
Unigene16196_All	27.606	1.13	-4.63527
CL207.Contig7_All	24.86	94.43	1.91438
CL3365.Contig1_All	24.603	4.54	-2.44181
CL158.Contig11_All	62.57	1.776	-5.16403
Unigene7180_All	190.773	89.963	-1.08613
Unigene409_All	36.12	16.073	-1.16654
CL1942.Contig1_All	125.513	0.146	-9.76482
CL4422.Contig2_All	92.826	10.62	-3.13369
CL282.Contig25_All	49.666	107.443	1.11076
CL150.Contig4_All	9.903	33.14	1.7374
CL4774.Contig4_All	4.92	20.43	2.04708
CL282.Contig30_All	11.916	34.283	1.52303
Unigene12680_All	51.84	3.306	-3.9763
CL1610.Contig8_All	15.593	3.046	-2.36661
CL2331.Contig2_All	43.016	17.743	-1.28103
CL1730.Contig3_All	4.433	22.853	2.37024
CL2985.Contig2_All	70.216	29.706	-1.24727
CL19.Contig10_All	9.173	41.21	2.15913
CL2870.Contig2_All	88.43	26.176	-1.7643
CL805.Contig5_All	48.956	119.303	1.27034
CL1170.Contig1_All	8.503	1.256	-2.75661
Unigene3383_All	126.883	56.63	-1.171
CL2490.Contig3_All	265.103	130.15	-1.03279
Unigene4278_All	9.73	0.7	-3.79048
Unigene9681_All	93.153	19.72	-2.25343
Unigene16492_All	139.926	47.543	-1.56505
Unigene2185_All	39.526	17.26	-1.19259
CL1308.Contig2_All	61.723	17.973	-1.78392
Unigene2992_All	18.39	48.126	1.38468
CL2005.Contig1_All	19.88	62.796	1.65243
CL2966.Contig2_All	41.706	13.333	-1.6464
CL4416.Contig4_All	47.073	18.45	-1.35283
Unigene22173_All	5.573	0.09	-5.93971
Unigene5045_All	27.766	9.643	-1.52685
Unigene10399_All	99.753	47.8	-1.06226
CL1163.Contig7_All	53.026	127.95	1.25343
Unigene1817_All	76.296	207.556	1.43424
Unigene19342_All	82.676	213.813	1.36082
CL558.Contig2_All	27.966	8.3	-1.75089
CL4789.Contig2_All	19.77	44.43	1.1655
CL1891.Contig2_All	52.856	25.363	-1.06202
CL821.Contig1_All	13.56	0.076	-7.48593
Unigene10273_All	86.446	29.84	-1.54449
Unigene11677_All	33.82	126.346	1.89655
Unigene16465_All	92.396	41.45	-1.16045
CL1725.Contig3_All	169.526	64.426	-1.41277
Unigene6761_All	105.126	47.266	-1.16039
CL1080.Contig3_All	283.863	134.983	-1.08406
CL1126.Contig3_All	51.24	20.846	-1.29721
Unigene14731_All	145.723	72.196	-1.01767
CL1936.Contig4_All	31.393	101.81	1.68209
CL1917.Contig4_All	2.633	7.303	1.45795
CL1758.Contig1_All	2.156	40.643	4.24421
CL687.Contig2_All	34.47	12.733	-1.44334
Unigene2174_All	26.403	10.713	-1.30233
Unigene436_All	117.713	54.783	-1.10471
Unigene5250_All	28.043	6.333	-2.15129
CL476.Contig5_All	28.94	84.316	1.52431
Unigene449_All	161.983	79.693	-1.02566
Unigene3882_All	28.436	9.66	-1.56226
Unigene10092_All	449.866	206.663	-1.12803
CL68.Contig1_All	41.616	10.266	-2.03277
CL1364.Contig2_All	3.91	16.596	2.08271
Unigene626_All	193.276	94.363	-1.03569
Unigene12774_All	19.68	9.066	-1.11657
CL2663.Contig1_All	34.416	116.193	1.74059
CL748.Contig1_All	3.203	33.76	3.38899
CL282.Contig4_All	20.246	57.756	1.51258
CL4165.Contig1_All	35.66	12.133	-1.56331
CL4511.Contig2_All	56.746	16.446	-1.78759
CL150.Contig2_All	11.66	34.09	1.54254
Unigene725_All	101.643	47.65	-1.09363
CL1084.Contig2_All	38.913	13.426	-1.53708
Unigene14520_All	21.536	55.773	1.36593
Unigene600_All	448.323	921.58	1.02054
Unigene1846_All	15.886	2.81	-2.49238
CL1163.Contig3_All	26.67	68.66	1.3478
CL2056.Contig3_All	56.116	17.163	-1.7122
CL683.Contig1_All	0.21	17.573	6.40899
Unigene2761_All	10.93	46.92	2.11473
CL2230.Contig5_All	47.063	11.89	-1.98978
Unigene13339_All	73.883	33.83	-1.12738
Unigene9678_All	23.82	6.52	-1.87394
CL4061.Contig2_All	54.95	21.06	-1.38985
CL3310.Contig1_All	33.886	98.53	1.5411
Unigene2023_All	70.49	28.536	-1.30518
Unigene5605_All	44.49	9.13	-2.29867
CL77.Contig2_All	46.373	0.116	-8.67366
CL30.Contig9_All	3.073	27.083	3.11869
Unigene8836_All	171.8	80.236	-1.1013
CL5111.Contig5_All	19.693	5.593	-1.82693
CL1017.Contig6_All	21.306	201.566	3.19647
Unigene7957_All	54.876	4.156	-3.77006
CL2663.Contig2_All	75.47	175.58	1.20565
CL282.Contig33_All	29	79.006	1.43722
Unigene8740_All	136.386	60.47	-1.1766
CL2492.Contig2_All	30.786	14.43	-1.09653
CL4863.Contig1_All	40.32	12.396	-1.70495
Unigene12993_All	37.32	101.283	1.4304
Unigene13199_All	195.866	507.89	1.3445
Unigene25_All	23.623	72.973	1.6111
CL2588.Contig1_All	73.763	29.56	-1.32072
CL4646.Contig1_All	1.273	59.9	5.53765
Unigene768_All	153.683	22.573	-2.79447
Unigene13112_All	54	128.37	1.233
Unigene14844_All	32.14	1.403	-4.53605
CL102.Contig19_All	0.386	64.673	7.39763
CL207.Contig16_All	2.513	31.733	3.64133
Unigene12815_All	101.266	48.603	-1.06416
CL1330.Contig3_All	2.986	38.64	3.67618
Unigene320_All	30.073	8.21	-1.86984
Unigene13079_All	36.68	14.103	-1.3801
CL1654.Contig2_All	55.896	27.166	-1.04264
CL162.Contig2_All	184.806	45.95	-2.03022
CL1888.Contig1_All	23.066	60.13	1.38219
Unigene16631_All	49.386	6.126	-3.02819
Unigene7241_All	146.973	65.233	-1.18154
CL1849.Contig1_All	43.226	18.8	-1.20728
CL1257.Contig2_All	164.776	359.656	1.11314
CL2870.Contig1_All	80.006	28.393	-1.48272
CL24.Contig2_All	0.446	25.283	5.81072
Unigene14456_All	9.6	25.653	1.41404
Unigene13453_All	82.096	20.39	-2.02288
Unigene7038_All	141.533	59.186	-1.26301
CL4588.Contig2_All	67.406	33.076	-1.02597
CL4514.Contig3_All	19.513	86.496	2.12813
CL2489.Contig2_All	124.003	52.363	-1.2507
CL3669.Contig4_All	45.773	21.513	-1.097
CL5124.Contig6_All	12.026	27.836	1.19328
Unigene11556_All	63.27	30.086	-1.07721
CL4774.Contig1_All	7.886	24.136	1.61265
CL2449.Contig1_All	62.056	22.173	-1.49267
CL1768.Contig1_All	6.37	24.816	1.95125
CL1730.Contig9_All	10.393	31.54	1.59541
CL4651.Contig8_All	64.283	28.196	-1.18863
Unigene791_All	71.086	26.606	-1.43074
CL404.Contig2_All	97.273	9.716	-3.33328
CL350.Contig9_All	12.75	4.13	-1.63449
CL2563.Contig2_All	1.906	10.92	2.49836
Unigene14903_All	55.076	20.163	-1.46266
CL68.Contig23_All	47.29	16.3	-1.5485
Unigene2938_All	47.48	21.313	-1.16327
CL2944.Contig1_All	8.976	2.19	-2.04604
Unigene5154_All	33.116	83.416	1.31036
CL207.Contig11_All	8.626	35.583	2.03318
CL2219.Contig2_All	49.666	11.633	-2.10923
Unigene1869_All	8.716	0.54	-4.0141
CL350.Contig4_All	13.833	4.333	-1.67964
CL3002.Contig3_All	36.35	15.246	-1.25443
Unigene2844_All	24.836	7.206	-1.80192
Unigene2016_All	6.596	22.723	1.77227
CL1345.Contig1_All	2.02	7.27	1.86511
CL350.Contig1_All	9.09	2.446	-1.90394
CL1964.Contig2_All	39.31	14.506	-1.44442
CL5139.Contig7_All	1.036	9.933	3.27431
CL3958.Contig5_All	36.286	17.596	-1.05165
CL4797.Contig2_All	49.916	17.17	-1.54427
Unigene9754_All	2.21	12.393	2.46588
CL1126.Contig4_All	17.09	6.61	-1.37026
Unigene8797_All	39.276	83.606	1.08987
Unigene8146_All	28.503	10.27	-1.47831
CL2142.Contig2_All	59.493	192.633	1.69425
Unigene12925_All	14.123	5.706	-1.30527
CL1170.Contig3_All	6.273	1.773	-1.82809
Unigene3666_All	12.19	0.743	-4.04393
CL282.Contig39_All	24.64	52.943	1.09813
CL1631.Contig2_All	20.373	5.293	-1.94443
Unigene13105_All	23.136	7.11	-1.70681
Unigene9682_All	42.726	10.166	-2.08073
CL1942.Contig2_All	57.576	0.216	-8.10179
Unigene14618_All	23.873	11.713	-1.02936
Unigene3505_All	6.973	0.426	-4.04594
CL259.Contig3_All	6.333	1	-2.6597
CL3955.Contig2_All	2.906	0.29	-3.34617
CL559.Contig2_All	58.796	27.513	-1.10182
Unigene10402_All	207.126	54.433	-1.9563
Unigene5772_All	13.013	1.2	-3.45274
CL853.Contig1_All	9.78	21.113	1.10579
Unigene5707_All	64.21	19.39	-1.72829
CL362.Contig1_All	36.663	17.683	-1.05254
CL1610.Contig5_All	19.14	4.223	-2.18273
CL4307.Contig2_All	30.1	12.736	-1.24693
CL68.Contig9_All	30.133	14.156	-1.09675
CL4210.Contig5_All	28.62	10.28	-1.47676
Unigene13288_All	75.306	34.436	-1.12984
CL158.Contig1_All	4.816	0.493	-3.30861
CL5087.Contig2_All	11.923	4.31	-1.46891
CL4963.Contig1_All	34.33	14.123	-1.28763
CL68.Contig16_All	21.08	9.856	-1.1034
CL1695.Contig5_All	62.543	30.153	-1.0502
CL5027.Contig2_All	31.97	13.52	-1.24389
CL2642.Contig1_All	8.543	1.13	-2.93596
Unigene13380_All	71.686	27.23	-1.40948
CL4100.Contig6_All	11.196	5.406	-1.04786
CL3601.Contig3_All	12.833	36.046	1.47239
CL2711.Contig3_All	7.18	1.173	-2.63023
Unigene4038_All	5.95	1.32	-2.18437
Unigene13286_All	116.93	56.63	-1.04935
CL4666.Contig3_All	56.926	129.406	1.16766
CL5144.Contig6_All	23.013	6.856	-1.75673
Unigene7305_All	0.793	13.686	4.08083
Unigene1761_All	5.893	0.473	-3.65436
CL950.Contig4_All	33.226	0.066	-8.95532
CL125.Contig3_All	80.443	248.123	1.59048
Unigene11788_All	30.983	11.86	-1.39013
CL30.Contig7_All	22.313	91.42	2.00942
Unigene5427_All	48.036	14.983	-1.69146
CL2475.Contig3_All	27.873	69.633	1.31396
CL1126.Contig6_All	15.666	5.69	-1.46757
CL5139.Contig6_All	0.95	12.363	3.69797
CL3880.Contig1_All	5.27	30.733	2.52881
Unigene4303_All	9.553	1.37	-2.81483
CL4774.Contig3_All	3.12	13.403	2.09589
CL2994.Contig1_All	25.023	10.673	-1.23143
Unigene23678_All	34.34	11.406	-1.59174
CL4934.Contig1_All	0.67	9.103	3.75697
CL282.Contig9_All	2.4	14.07	2.56902
Unigene11918_All	60.623	23.173	-1.39967
Unigene1704_All	31.52	13.433	-1.23943
CL1064.Contig6_All	11.41	28.113	1.29918
CL3310.Contig2_All	49.683	106.593	1.10059
CL1654.Contig1_All	15.243	4.053	-1.91458
CL2027.Contig1_All	0.383	14.52	5.24795
CL2364.Contig1_All	13.82	4.336	-1.68905
CL5130.Contig1_All	10.77	4.656	-1.20759
Unigene13571_All	0.783	22.383	4.81633
Unigene7192_All	29.766	13.753	-1.11534
CL290.Contig6_All	10.413	4.15	-1.32766
CL826.Contig4_All	8.096	27.05	1.73097
CL2584.Contig1_All	52.436	22.096	-1.25486
CL4797.Contig11_All	50.86	17.513	-1.54315
Unigene1883_All	0.693	13.206	4.24854
CL2153.Contig3_All	6.733	2.573	-1.38949
CL3718.Contig2_All	71.313	34.893	-1.03084
CL2270.Contig2_All	12.62	47.206	1.89932
Unigene2308_All	17.88	8.186	-1.13193
CL3259.Contig2_All	35.183	14.69	-1.26823
CL3795.Contig1_All	31.346	10.39	-1.60255
Unigene1931_All	34.03	15.786	-1.10591
CL2659.Contig2_All	38.23	15.253	-1.32403
Unigene8827_All	104.61	50.87	-1.04643
CL2711.Contig2_All	37.84	16.823	-1.17544
CL1656.Contig1_All	10.69	2.073	-2.3605
Unigene7339_All	83.2	179.353	1.08604
CL5139.Contig8_All	3.156	8.946	1.5034
CL2858.Contig3_All	20.373	57.51	1.49602
Unigene8882_All	72.936	34.5	-1.08024
Unigene3508_All	8.623	29.23	1.76783
Unigene15852_All	31.136	71.03	1.18516
CL5.Contig2_All	0.113	6.283	5.80553
CL476.Contig1_All	0.963	6.11	2.65862
CL2230.Contig1_All	64.56	23.463	-1.46373
CL3672.Contig2_All	44.15	21.94	-1.01194
Unigene8980_All	65.643	28.953	-1.19216
CL4606.Contig1_All	123.81	40.316	-1.62972
CL2423.Contig2_All	29.153	12.4	-1.22498
Unigene9901_All	17.2	5.343	-1.6902
CL814.Contig4_All	33.723	13.303	-1.34455
Unigene10292_All	36.5	14.656	-1.31818
CL1545.Contig4_All	29.56	9.603	-1.61539
Unigene14466_All	20.916	6.483	-1.6982
CL5139.Contig3_All	0.63	7.863	3.64089
CL997.Contig2_All	7.843	1.68	-2.23268
Unigene5324_All	14.75	4.44	-1.7398
CL77.Contig3_All	27.426	0.14	-7.65971
CL462.Contig1_All	2.586	11.846	2.20485
Unigene6725_All	17.116	5.553	-1.63397
CL1326.Contig4_All	2.606	10.306	1.98103
Unigene5553_All	7.3	0.786	-3.21544
CL2270.Contig3_All	18.396	42.683	1.21125
Unigene4476_All	15.65	6.96	-1.17063
Unigene16065_All	9.97	20.76	1.0552
CL1186.Contig3_All	49.333	15.04	-1.7277
Unigene2184_All	0.763	8.326	3.43232
Unigene8183_All	0.096	18.833	7.59866
CL1296.Contig1_All	26.973	116.813	2.07898
CL1364.Contig5_All	2.066	9.073	2.12932
CL1820.Contig2_All	19.53	0.05	-8.59198
CL4880.Contig1_All	17.826	43.64	1.28394
CL2278.Contig2_All	13.726	69.313	2.336
CL1780.Contig3_All	17.856	6.28	-1.51075
CL3465.Contig3_All	60.503	12.203	-2.30697
Unigene6647_All	48.186	24.013	-1.01011
Unigene334_All	17.456	5.503	-1.66412
CL1688.Contig1_All	23.143	1.626	-3.85605
CL2530.Contig3_All	7.66	0	-11.2833
CL1308.Contig4_All	25.95	8.8	-1.57194
CL1936.Contig2_All	39.43	92.083	1.20575
CL1065.Contig2_All	33.576	15.513	-1.12387
Unigene9677_All	16.703	5.263	-1.67554
Unigene4495_All	20.786	4.336	-2.26015
Unigene4398_All	12.416	3.936	-1.67013
CL4985.Contig3_All	2.33	6.73	1.52278
Unigene10170_All	38.086	166.056	2.08059
Unigene2001_All	4.883	0.256	-4.25546
Unigene9792_All	3.633	10.953	1.59126
CL1696.Contig6_All	29.003	12.773	-1.20121
CL114.Contig8_All	10.973	4.55	-1.26943
CL68.Contig21_All	50.273	16.233	-1.6411
CL68.Contig10_All	18.763	5.026	-1.91022
CL191.Contig4_All	17.113	0.016	-9.91554
CL944.Contig3_All	14.303	40.83	1.49502
Unigene10447_All	26.47	3.05	-3.12253
CL5022.Contig3_All	32.243	115.586	1.81276
Unigene5674_All	37.513	14.723	-1.36223
Unigene6827_All	4.78	1.086	-2.10176
Unigene13671_All	0.996	28.263	4.8269
Unigene10309_All	48	22.356	-1.10833
CL68.Contig6_All	30.643	9.54	-1.69188
CL158.Contig6_All	4.186	0.063	-6.06024
Unigene9680_All	13.163	3.81	-1.79623
CL2985.Contig4_All	30.45	11.513	-1.40156
CL748.Contig2_All	20.526	63.21	1.61447
CL1084.Contig3_All	26.47	7.183	-1.88173
Unigene1619_All	12.083	1	-3.59218
Unigene10339_All	45.026	92.003	1.02049
CL1063.Contig3_All	34.533	7.483	-2.224
Unigene3326_All	20.946	9.193	-1.19254
CL2618.Contig2_All	27.17	68.253	1.30959
CL681.Contig2_All	5.95	18.016	1.59332
CL3808.Contig3_All	64.933	29.083	-1.15705
Unigene16575_All	38.073	18.4	-1.04682
CL51.Contig2_All	9.826	1.236	-2.99526
Unigene1742_All	11.343	27.66	1.28661
CL158.Contig2_All	33.21	14.146	-1.2485
CL2153.Contig2_All	7.906	3.376	-1.22882
Unigene22105_All	30.656	15.246	-1.00702
CL1539.Contig2_All	0.076	3.416	5.54798
CL1296.Contig2_All	56.93	159.92	1.45957
CL207.Contig14_All	11.843	34.083	1.51942
Unigene11817_All	23.876	8.203	-1.54415
CL847.Contig3_All	6.92	0.633	-3.45371
Unigene21752_All	14.793	35.386	1.24485
CL4797.Contig3_All	31.17	10.073	-1.63317
CL2628.Contig5_All	7.613	2.52	-1.59897
Unigene2417_All	3.153	8.82	1.49329
CL614.Contig3_All	24.413	6.796	-1.86084
CL3488.Contig4_All	26.19	12.676	-1.04742
Unigene2111_All	17	3.47	-2.29626
Unigene2292_All	2.853	0.77	-1.88293
Unigene16495_All	12.44	27.713	1.14827
CL1643.Contig3_All	6.113	18.403	1.59023
Unigene3402_All	16.013	5.21	-1.6139
CL5043.Contig18_All	17.493	85.443	2.28541
Unigene9979_All	25.953	12.606	-1.03976
CL4789.Contig1_All	7.65	20.84	1.4435
CL288.Contig2_All	2.306	20.8	3.14328
CL1364.Contig4_All	1.856	6.94	1.89329
CL1866.Contig2_All	18.09	47.443	1.3844
CL2972.Contig2_All	11.796	5.053	-1.2237
CL102.Contig8_All	34.346	107.573	1.62351
Unigene5329_All	3.62	16.35	2.17588
CL4430.Contig7_All	5.93	2.11	-1.49101
CL1802.Contig3_All	63.713	30.913	-1.04806
CL125.Contig2_All	81.733	276.74	1.71724
CL288.Contig1_All	1.006	17.426	4.09405
CL3238.Contig1_All	50.836	8.48	-2.60717
CL1418.Contig1_All	8.063	0.626	-3.65535
CL259.Contig2_All	1.21	5.056	2.07746
CL2984.Contig2_All	7.58	3.303	-1.19631
CL5144.Contig8_All	50.9	12.73	-1.98099
CL1267.Contig1_All	9.803	2.93	-1.75455
CL4165.Contig2_All	18.51	7.73	-1.2664
CL4325.Contig1_All	11.98	3.68	-1.71308
CL102.Contig22_All	24.286	96.306	1.96665
CL256.Contig2_All	60.73	23.836	-1.33773
CL1820.Contig1_All	35.033	12.09	-1.55717
CL2103.Contig2_All	5.683	1.86	-1.60418
CL1704.Contig4_All	6.11	0.673	-3.19291
CL3630.Contig3_All	8.486	3.263	-1.38321
Unigene4251_All	5.143	2.126	-1.29095
Unigene8534_All	18.226	3.903	-2.23541
Unigene3177_All	3.343	8.586	1.3572
CL459.Contig5_All	0.923	4.916	2.39312
CL1033.Contig8_All	6.84	3.046	-1.17089
CL158.Contig3_All	6.68	0	-10.816
CL811.Contig2_All	13.213	5.32	-1.31897
CL612.Contig10_All	15.973	35.95	1.15783
CL4416.Contig1_All	27.23	10.96	-1.30962
CL2854.Contig1_All	8.316	31.603	1.93178
CL3751.Contig2_All	7.526	0.826	-3.19174
CL5107.Contig3_All	2.086	15.033	2.83821
CL290.Contig1_All	3.236	7.93	1.28302
Unigene11070_All	132.206	314.443	1.22175
CL2131.Contig1_All	61.703	29.676	-1.06438
CL4411.Contig2_All	15.776	5.693	-1.47391
CL5043.Contig9_All	25.33	72.35	1.49831
CL2095.Contig1_All	5.12	24.223	2.23613
Unigene13377_All	65.24	29.626	-1.14423
CL4515.Contig2_All	27.17	13.376	-1.02258
CL5151.Contig1_All	5.646	34.34	2.56167
CL1163.Contig1_All	10.81	28.163	1.36695
CL1064.Contig2_All	9.226	19.796	1.09846
CL3809.Contig5_All	10.343	3.176	-1.71079
Unigene5724_All	30.763	13.78	-1.15847
Unigene11333_All	11.86	5.51	-1.10619
Unigene7150_All	16.786	3.253	-2.3821
CL4777.Contig1_All	35.363	13.51	-1.40489
CL2692.Contig3_All	48.893	24.286	-1.01421
CL4820.Contig3_All	12.876	6.036	-1.09108
CL3283.Contig2_All	4.283	0.88	-2.27718
CL1780.Contig1_All	9.753	2.073	-2.21447
Unigene847_All	23.373	0.906	-4.70324
Unigene12992_All	25.92	11.066	-1.22788
Unigene11875_All	37.433	18.713	-1.00032
Unigene8900_All	69.646	34.073	-1.03015
CL940.Contig1_All	33.46	6.616	-2.34305
Unigene7286_All	48.81	13.246	-1.90036
CL612.Contig8_All	15.1	34.356	1.16826
CL1318.Contig2_All	2.026	8.183	2.01031
CL916.Contig1_All	10.873	2.296	-2.24865
CL3958.Contig2_All	31.486	13.8	-1.19103
CL12.Contig1_All	18.47	9.22	-1.0041
CL916.Contig3_All	10.836	4.026	-1.42677
Unigene11249_All	5.553	0.636	-3.13052
CL1603.Contig2_All	12.32	5.346	-1.20362
CL7.Contig8_All	19.533	6.933	-1.4997
CL451.Contig2_All	7.086	14.566	1.0404
Unigene4127_All	10.2	25.086	1.28951
CL156.Contig2_All	32.743	14.746	-1.15096
CL1016.Contig2_All	13.366	4.14	-1.69517
CL209.Contig3_All	4.146	9.89	1.25154
Unigene8888_All	121.203	26.85	-2.20944
CL2479.Contig2_All	13.523	39.283	1.51969
CL249.Contig13_All	9.443	19.53	1.04951
Unigene12025_All	34.143	82.233	1.25309
Unigene14935_All	24.1	6.04	-2.0068
Unigene9885_All	9.113	2.053	-2.15616
CL4728.Contig2_All	14.623	6.413	-1.19088
CL282.Contig41_All	8.236	22.273	1.44123
CL1601.Contig2_All	37.193	14.226	-1.37387
CL689.Contig1_All	5.146	0.973	-2.38669
CL1695.Contig3_All	9.233	0.403	-4.50719
Unigene2832_All	12.57	31.263	1.31338
Unigene5509_All	7.103	0.75	-3.25602
CL2615.Contig1_All	22.173	8.603	-1.37131
CL102.Contig5_All	24.503	74.266	1.60905
CL1735.Contig5_All	0.996	6.17	2.60491
CL195.Contig14_All	9.14	4.053	-1.17999
CL212.Contig8_All	14.713	7.096	-1.04961
CL805.Contig9_All	6.776	22.796	1.72335
CL1202.Contig7_All	5.156	1.376	-1.91027
CL350.Contig12_All	0.773	3.663	2.25416
CL806.Contig2_All	17.946	8.966	-1.00328
CL1954.Contig5_All	13.913	4.27	-1.70018
Unigene11311_All	10.506	3.84	-1.45354
CL4952.Contig2_All	5.45	2.083	-1.38892
CL3391.Contig2_All	7.373	22.796	1.62302
CL1477.Contig6_All	10.846	3.44	-1.65591
CL4825.Contig1_All	16.706	8.07	-1.05738
Unigene8345_All	10.323	4.09	-1.33648
CL1319.Contig2_All	26.83	12.796	-1.06965
Unigene738_All	19.5	6.093	-1.69046
CL207.Contig2_All	6.286	21.93	1.79323
Unigene2487_All	31.65	15.5	-1.03489
Unigene6867_All	7.69	1.78	-2.12406
Unigene1811_All	3.393	9.21	1.4387
Unigene16132_All	10.833	2.13	-2.35526
Unigene6832_All	23.206	10.27	-1.1796
CL2633.Contig2_All	20.066	3.993	-2.34513
CL4486.Contig1_All	23.533	6.516	-1.86437
CL1796.Contig5_All	59.163	121.28	1.03333
CL3958.Contig3_All	15.396	3.416	-2.18118
CL249.Contig15_All	1.703	6.486	1.90676
Unigene6306_All	14.016	0.15	-6.56881
Unigene10029_All	5.976	0.85	-2.82376
Unigene5469_All	15.526	3.493	-2.16282
CL5002.Contig4_All	3.573	15.566	2.12599
CL282.Contig6_All	9.053	26.11	1.52119
CL2351.Contig2_All	3.403	0.786	-2.10835
Unigene8702_All	49.41	14.94	-1.73472
CL3925.Contig2_All	26.763	8.993	-1.58105
CL2858.Contig4_All	24.15	49.79	1.02589
CL3161.Contig2_All	25.733	12.08	-1.08899
CL4818.Contig2_All	7.916	2.26	-1.79986
Unigene14511_All	8.61	2.45	-1.82233
CL2195.Contig2_All	58.51	0.91	-6.02729
Unigene3676_All	4.166	0.976	-2.09181
CL114.Contig3_All	8.73	4.133	-1.08188
CL4722.Contig2_All	44.483	19.136	-1.22291
Unigene15035_All	10.836	38.43	1.80922
Unigene14770_All	19.883	61.896	1.61111
CL4142.Contig2_All	29.676	12.24	-1.2814
CL4721.Contig1_All	10.56	4.666	-1.18396
CL1936.Contig1_All	17.11	46.96	1.44611
CL731.Contig10_All	13.63	4.196	-1.70932
CL1275.Contig3_All	13.093	5.033	-1.37907
Unigene9786_All	6.676	23.796	1.81652
CL282.Contig38_All	3.736	12.503	1.76475
CL2894.Contig3_All	10.593	4.673	-1.1821
CL2565.Contig2_All	21.323	7.24	-1.56021
CL3561.Contig1_All	3.55	17.043	2.26406
CL3116.Contig2_All	16.206	35.303	1.11145
Unigene13434_All	18.973	2.996	-2.66901
CL3578.Contig3_All	40.55	94.506	1.21882
CL607.Contig2_All	14.116	1.843	-2.95433
CL1541.Contig1_All	0	4.703	10.3908
CL2270.Contig1_All	2.213	26.253	3.55981
Unigene7196_All	20.676	10.276	-1.01073
Unigene12732_All	8.12	3.94	-1.04292
CL4210.Contig3_All	40.076	15.486	-1.3728
Unigene3833_All	20.183	9.45	-1.10737
CL4587.Contig2_All	5.61	1.396	-2.00571
CL1900.Contig1_All	2.656	6.606	1.31305
CL30.Contig19_All	9.573	52.803	2.44352
Unigene441_All	15.176	5.663	-1.42283
CL480.Contig3_All	15.526	6.09	-1.35674
CL886.Contig2_All	25.923	12.053	-1.10563
Unigene3627_All	14.23	2.97	-2.27422
Unigene6986_All	22.643	8.866	-1.35501
CL4027.Contig3_All	11.536	5.736	-1.0113
CL547.Contig4_All	3.5	0.72	-2.28634
CL3985.Contig4_All	2.89	7.663	1.40208
CL2858.Contig2_All	2.77	22.023	2.99361
CL4222.Contig1_All	47.883	107.683	1.15
Unigene13323_All	21.69	9.1	-1.25641
CL2563.Contig1_All	8.073	22.916	1.49968
CL1628.Contig1_All	4.57	1.46	-1.65061
CL2025.Contig3_All	6.676	2.693	-1.31787
CL1161.Contig2_All	7.383	3.476	-1.08265
Unigene9878_All	5.85	1.163	-2.3356
Unigene3848_All	9.186	3.883	-1.2434
CL899.Contig1_All	37.55	17.226	-1.13006
Unigene14376_All	8.396	3.133	-1.42503
CL441.Contig2_All	8.266	3.883	-1.09112
CL868.Contig2_All	12.936	4.593	-1.49995
CL1381.Contig2_All	0.133	5.78	5.4204
CL4416.Contig3_All	8.66	3.303	-1.40067
CL2525.Contig2_All	5.793	0.363	-3.994
CL1462.Contig2_All	15.883	0.393	-5.36534
Unigene1690_All	4.213	11.193	1.40301
CL1802.Contig9_All	16.376	5.006	-1.7041
CL2190.Contig3_All	50.02	23.306	-1.10059
CL1307.Contig1_All	11.77	3.656	-1.68527
Unigene28_All	4.94	17.84	1.83422
Unigene7652_All	12.21	25.686	1.09035
CL1604.Contig2_All	10.583	4.706	-1.1726
Unigene11684_All	17.553	7.876	-1.15638
CL586.Contig2_All	39.403	18.643	-1.08475
CL3453.Contig5_All	18.946	0.753	-4.65827
Unigene8832_All	50.456	24.846	-1.03214
CL1011.Contig11_All	18.756	7.143	-1.39626
CL3380.Contig1_All	3.983	41.96	3.38479
CL1286.Contig2_All	14.553	6.196	-1.2374
CL2192.Contig2_All	21.68	9.793	-1.14948
CL1330.Contig1_All	12.713	37.42	1.54549
Unigene3389_All	12.313	5.59	-1.14061
Unigene11250_All	9.613	4.503	-1.09352
Unigene8209_All	6.973	3.143	-1.14546
CL5091.Contig1_All	6.233	15.043	1.2659
CL4238.Contig2_All	16.97	6.123	-1.4829
CL650.Contig2_All	9.616	4.286	-1.16801
Unigene666_All	8.186	1.47	-2.48975
Unigene13367_All	23.59	6.5	-1.87814
CL4101.Contig1_All	61.923	168.026	1.41414
CL164.Contig6_All	22.8	10.013	-1.18818
Unigene21780_All	1.033	21.5	4.38857
Unigene231_All	3.77	10.18	1.42526
CL938.Contig1_All	14.683	4.793	-1.61621
CL843.Contig2_All	7.773	1.436	-2.44395
CL326.Contig3_All	12.883	5.283	-1.29397
CL1390.Contig6_All	17.89	6.183	-1.52861
CL95.Contig12_All	7.49	2.176	-1.78561
CL3332.Contig1_All	11.706	5.576	-1.07436
Unigene6691_All	6.96	2.75	-1.33969
Unigene2702_All	2.433	10.513	2.09854
CL2173.Contig1_All	4.46	1.646	-1.43573
Unigene8587_All	52.306	125.836	1.24579
CL158.Contig4_All	2.943	0.196	-3.91067
Unigene7314_All	15.096	2.196	-2.78432
Unigene4108_All	8.383	3.866	-1.11955
Unigene692_All	42.893	18.906	-1.18648
CL4633.Contig1_All	1.043	2.673	1.35713
CL1804.Contig2_All	18.35	41.803	1.17756
CL853.Contig2_All	3.696	8.263	1.16095
Unigene12009_All	23.986	2.69	-3.17802
CL2530.Contig9_All	4.706	0.883	-2.41052
CL3116.Contig1_All	58.82	120.483	1.00716
CL3030.Contig3_All	16.69	7.9	-1.07987
CL1616.Contig2_All	6.566	15.736	1.28159
Unigene11397_All	9.27	3.96	-1.23104
CL4083.Contig1_All	0.363	7.56	4.4226
Unigene10367_All	38.063	9.63	-2.00308
CL4335.Contig1_All	0.51	3.296	2.69727
Unigene7229_All	32.873	11.38	-1.54368
Unigene1820_All	8.863	3.843	-1.20036
CL3486.Contig2_All	48.35	23.113	-1.06629
Unigene11970_All	6.43	62.123	3.22286
Unigene10289_All	16.74	8.106	-1.04716
CL2372.Contig1_All	6.873	0.673	-3.3529
Unigene6732_All	8.096	2.576	-1.64985
Unigene14704_All	22.243	5.32	-2.06934
CL1084.Contig5_All	18.736	8.553	-1.12542
CL1412.Contig5_All	6.43	2.283	-1.50128
Unigene13103_All	15.69	7.24	-1.11408
CL3624.Contig2_All	6.183	2.383	-1.38496
Unigene308_All	8.033	2.653	-1.60695
Unigene2220_All	5.42	0.203	-4.74354
CL2706.Contig2_All	18.476	8.926	-1.05317
Unigene553_All	34.136	0.116	-8.19892
Unigene8735_All	36.773	18.226	-1.01427
Unigene7242_All	21.763	10.81	-1.01055
Unigene1590_All	5.33	0.963	-2.46288
CL4994.Contig1_All	1.263	5.85	2.2082
Unigene17_All	2.326	0.04	-5.93208
CL2493.Contig3_All	43.043	19.866	-1.12646
Unigene3738_All	18.36	36.94	1.01103
Unigene8486_All	5.473	0.67	-3.0219
CL392.Contig1_All	1.28	3.553	1.45706
CL1801.Contig3_All	16.11	5.926	-1.4559
CL286.Contig7_All	15.033	6.573	-1.19874
CL3273.Contig4_All	13.783	6.183	-1.15414
CL868.Contig3_All	16.523	6.703	-1.3135
CL2219.Contig3_All	16.836	3.903	-2.12965
Unigene30_All	9.98	24.683	1.30027
Unigene5789_All	2.623	17.98	2.74993
Unigene5054_All	6.006	2.79	-1.10691
CL1422.Contig3_All	23.64	9.74	-1.27808
Unigene2874_All	9.563	3.506	-1.44674
Unigene561_All	35.556	100.826	1.48006
CL1879.Contig1_All	4.95	16.37	1.71337
CL2133.Contig1_All	6.51	17.023	1.38853
Unigene4055_All	8.82	3.166	-1.47542
Unigene2103_All	5.733	1.74	-1.72939
CL2633.Contig3_All	12.67	2.103	-2.60274
CL887.Contig3_All	4.483	0.996	-2.1764
CL1390.Contig4_All	3.233	8.136	1.34114
CL2994.Contig2_All	16.343	7.973	-1.03586
CL627.Contig8_All	11.96	3.403	-1.81145
CL841.Contig5_All	7.37	2.576	-1.51787
CL5022.Contig2_All	69.973	157.56	1.14481
CL2968.Contig2_All	19.416	8.973	-1.10857
CL2996.Contig4_All	0.496	4.263	3.11129
Unigene10398_All	34.786	10.866	-1.69615
CL549.Contig2_All	2.433	9.72	1.99815
CL473.Contig1_All	8.913	0.876	-3.34856
Unigene8725_All	20.046	10.016	-1.00054
CL1033.Contig9_All	3.4	0.976	-1.81175
Unigene6652_All	5.33	1.973	-1.4432
Unigene11334_All	9.916	4.26	-1.21837
CL1885.Contig2_All	2.676	0.333	-2.997
Unigene22097_All	17.98	7.863	-1.19862
Unigene3706_All	4.6	1.456	-1.65785
CL2959.Contig1_All	6.9	3.36	-1.04099
Unigene14294_All	0.643	8.07	3.63605
CL105.Contig6_All	4.906	1.363	-1.8353
Unigene9886_All	12.32	5.95	-1.05119
CL2727.Contig3_All	11.2	5.106	-1.1328
CL350.Contig5_All	0.126	1.85	3.82277
Unigene11798_All	12.82	29.736	1.20565
Unigene5577_All	79.36	39.936	-1.00679
Unigene10247_All	9.26	1.47	-2.6702
CL2284.Contig1_All	8.35	2.953	-1.50001
CL542.Contig3_All	17.06	7.78	-1.13533
CL542.Contig1_All	16.023	7.156	-1.17113
CL2142.Contig5_All	0.043	5.39	6.91057
CL1744.Contig4_All	11.66	4.206	-1.47111
Unigene3661_All	10.923	2.013	-2.427
CL4633.Contig6_All	1.143	0.233	-2.28161
CL68.Contig7_All	20.753	6.56	-1.67209
CL2897.Contig2_All	9.736	3.696	-1.4002
CL3404.Contig2_All	6.156	2.2	-1.49188
CL163.Contig8_All	0.593	4.113	2.77955
CL3064.Contig2_All	9.026	3.55	-1.34639
CL1770.Contig1_All	8.33	1.583	-2.40285
CL2877.Contig1_All	8.803	0.886	-3.31748
Unigene3642_All	10.303	1.883	-2.46753
Unigene14383_All	4.29	9.103	1.08104
Unigene14237_All	7.926	3.73	-1.08382
CL3924.Contig2_All	9.293	29.046	1.63186
Unigene8704_All	77.51	33.806	-1.21054
CL207.Contig5_All	16.423	33.993	1.05178
Unigene10454_All	13.983	1.516	-3.21994
CL106.Contig2_All	7.07	3.12	-1.1793
Unigene14566_All	14.13	6.803	-1.05758
CL2479.Contig1_All	5.386	19.63	1.84476
CL26.Contig6_All	4.91	2.15	-1.18908
CL3988.Contig1_All	120.203	46.02	-1.40626
CL1696.Contig3_All	18.353	8.453	-1.13038
CL3876.Contig2_All	1.223	21.46	4.10218
CL2642.Contig2_All	2.553	0.186	-3.75739
CL152.Contig4_All	6.003	1.72	-1.80287
CL809.Contig6_All	0	2.246	9.91938
CL2470.Contig1_All	7.053	3.18	-1.15121
CL4086.Contig2_All	9.076	3.62	-1.32937
CL4207.Contig3_All	15.153	45.323	1.56607
CL1738.Contig8_All	0.303	5.496	4.16376
CL68.Contig13_All	11.506	4.08	-1.50567
CL5139.Contig2_All	0.38	6.343	4.0617
CL1806.Contig1_All	54.903	19.97	-1.47453
CL276.Contig10_All	9.046	4.373	-1.05597
CL5103.Contig4_All	3.91	13.673	1.79221
CL1237.Contig6_All	15.006	6.973	-1.10543
CL102.Contig4_All	67.81	29.306	-1.20498
CL4970.Contig1_All	7.893	2.596	-1.61367
CL1656.Contig8_All	8.423	3.216	-1.40293
CL2141.Contig3_All	9.363	3.36	-1.49475
CL2727.Contig4_All	12.113	5.843	-1.0511
Unigene2436_All	8.016	2.543	-1.66074
Unigene16342_All	7.886	41.283	2.36429
CL3408.Contig1_All	70.366	34.3	-1.04578
CL207.Contig1_All	1.276	8.006	2.63467
CL5140.Contig2_All	17.306	7.793	-1.15761
CL3162.Contig2_All	11.193	4.233	-1.40601
CL2922.Contig2_All	6.983	1.92	-1.87021
CL4427.Contig3_All	21.836	8.256	-1.41203
Unigene8399_All	10.953	3.36	-1.70697
CL2520.Contig3_All	1.45	6.433	2.16104
Unigene9809_All	3.023	0.17	-4.15747
CL3798.Contig2_All	20.336	6.06	-1.73923
Unigene11231_All	0.283	4.186	3.86213
Unigene11807_All	20.693	9.35	-1.14629
CL5144.Contig2_All	3.166	9.616	1.59868
CL4714.Contig8_All	2.35	0.45	-2.38467
CL868.Contig5_All	8.23	3.713	-1.15333
CL4177.Contig3_All	6.383	17.7	1.46452
CL4509.Contig1_All	8.496	3.773	-1.16322
CL88.Contig3_All	6.683	3.243	-1.04659
CL3562.Contig1_All	9.14	3.743	-1.28974
Unigene13946_All	0.393	9.05	4.51964
CL1275.Contig1_All	7.033	2.136	-1.71927
CL2874.Contig1_All	36.596	15.253	-1.26909
CL3859.Contig2_All	0.186	3.9	4.36885
Unigene2885_All	10.87	5.196	-1.07012
Unigene179_All	3.226	0.81	-2.00415
CL804.Contig3_All	3.356	0.576	-2.55564
Unigene9034_All	0.62	7.513	3.5805
Unigene2193_All	17.79	7.906	-1.17034
Unigene10032_All	6.686	1.336	-2.32764
CL1128.Contig3_All	5.123	1.57	-1.7068
CL1773.Contig1_All	3.943	11.4	1.52512
CL2344.Contig2_All	4.67	2.093	-1.15501
CL1444.Contig1_All	9.736	2.793	-1.80906
CL4078.Contig1_All	11.813	2.846	-2.05426
CL4955.Contig2_All	121.86	58.943	-1.04641
CL1802.Contig5_All	37.663	16.9	-1.15514
Unigene10266_All	34.026	15.953	-1.09792
CL4122.Contig2_All	6.193	13.026	1.07064
CL4518.Contig7_All	4.483	1.936	-1.21076
Unigene4061_All	1.593	0.18	-3.15048
CL184.Contig1_All	13.97	5.61	-1.32584
Unigene5003_All	0.1	1.29	3.69847
Unigene10907_All	4.776	0.146	-5.02602
CL3453.Contig4_All	8.823	0.053	-7.41787
CL1889.Contig3_All	27.443	13.273	-1.05299
CL2145.Contig2_All	4.556	1.56	-1.55104
Unigene3461_All	3.71	12.236	1.73238
Unigene8291_All	11.52	5.27	-1.12896
CL2566.Contig1_All	26.713	11.56	-1.21538
CL2644.Contig2_All	7.66	3.826	-1.00259
CL1015.Contig8_All	82.446	184.363	1.13203
CL4667.Contig2_All	5.303	2.533	-1.0659
Unigene14533_All	1.363	7.073	2.3566
CL1202.Contig2_All	3.103	0.306	-3.35586
Unigene14166_All	0.45	3.88	3.10627
CL290.Contig3_All	1.283	0.066	-4.28252
Unigene13463_All	31.856	10.553	-1.60981
Unigene183_All	10.396	5.063	-1.03839
CL1730.Contig1_All	0.95	5.54	2.54056
Unigene5144_All	5.43	1.543	-1.81998
Unigene673_All	15.446	6.77	-1.19261
CL867.Contig7_All	8.37	3.063	-1.4467
Unigene6756_All	7.03	1.84	-1.94405
Unigene8402_All	10.106	3.1	-1.71737
CL1816.Contig2_All	11.393	3.92	-1.53957
CL2474.Contig6_All	20.1	9.41	-1.09928
CL1780.Contig2_All	14.433	6.916	-1.06118
CL2937.Contig2_All	58.766	119.39	1.00148
CL1896.Contig3_All	7.553	3.736	-1.0154
CL2312.Contig3_All	6.29	2.72	-1.21292
CL459.Contig7_All	0	3.12	9.74355
Unigene8800_All	26.093	12.966	-1.00959
Unigene11940_All	27.326	80.843	1.53182
Unigene8558_All	14.853	6.953	-1.09653
Unigene1828_All	3.613	0.926	-1.97067
Unigene10002_All	10.933	3.073	-1.84192
CL2338.Contig3_All	7.643	2.816	-1.43293
CL3399.Contig2_All	0.993	3.933	1.98162
CL867.Contig2_All	16.203	5.943	-1.45008
Unigene704_All	18.226	6.053	-1.59769
Unigene48_All	2.81	0.62	-2.18781
Unigene8901_All	3.633	15.663	2.09847
Unigene62_All	4.353	1.496	-1.54186
CL4959.Contig3_All	6.633	2.856	-1.21755
CL2628.Contig1_All	7.36	2.88	-1.36014
Unigene3664_All	19.003	9.37	-1.01337
CL1705.Contig2_All	4.226	0.093	-5.55093
CL3880.Contig2_All	2.09	12.506	2.57037
Unigene4425_All	13.466	6.473	-1.06494
Unigene810_All	0.143	2.41	4.05515
Unigene520_All	42.636	19.103	-1.1673
CL2584.Contig4_All	21.82	10.876	-1.00521
CL1768.Contig2_All	5.54	13.16	1.23887
CL861.Contig8_All	3.196	0.626	-2.35207
CL3963.Contig4_All	16.323	34.053	1.05964
CL3485.Contig2_All	8.193	27.373	1.71932
CL3870.Contig2_All	10.56	4.85	-1.12244
CL1866.Contig1_All	1.343	9.306	2.77339
CL460.Contig6_All	0.22	4.123	4.25117
CL1302.Contig2_All	6.146	15.96	1.37279
CL2968.Contig1_All	11.373	4.22	-1.41961
CL2593.Contig1_All	3.2	0.48	-2.74949
CL279.Contig4_All	4.3	1.083	-1.98125
Unigene6599_All	7.846	3.503	-1.16693
CL2654.Contig1_All	2.78	28.85	3.35668
CL4487.Contig1_All	22.293	53.41	1.27522
CL1213.Contig1_All	15.02	4.143	-1.85928
Unigene2419_All	7.04	0.75	-3.23565
CL2739.Contig3_All	5.536	1.213	-2.19452
CL2044.Contig2_All	5.753	11.75	1.02063
CL2766.Contig2_All	7.696	3.84	-1.01011
CL1326.Contig3_All	0.89	5.146	2.53698
Unigene16271_All	12.143	3.073	-1.99492
CL4899.Contig2_All	3.903	0.94	-2.05645
CL453.Contig1_All	4.016	1.13	-1.83134
CL2747.Contig1_All	8.77	3.546	-1.29705
Unigene8578_All	18.396	8.576	-1.10017
CL3955.Contig1_All	1.35	0.076	-4.19606
Unigene22708_All	27.753	13.776	-1.01368
Unigene5006_All	4.84	1.543	-1.65322
CL1267.Contig4_All	9.09	4.333	-1.08134
CL4594.Contig1_All	7.9	3.37	-1.22851
CL867.Contig9_All	2.016	0.166	-3.5985
CL3969.Contig2_All	27.916	12.513	-1.16482
Unigene2830_All	3.72	1.286	-1.53771
CL3717.Contig1_All	16.05	7.453	-1.10752
Unigene2917_All	7.56	3.506	-1.08963
Unigene11749_All	80.5	40.293	-1.00973
Unigene5759_All	10.17	1.66	-2.62163
Unigene2400_All	4.296	9.05	1.07221
CL809.Contig2_All	0.03	1.233	5.46619
CL102.Contig16_All	13.246	46.183	1.78639
Unigene13956_All	7.34	0.69	-3.42723
Unigene9644_All	62.096	29.146	-1.10343
Unigene4308_All	4.573	12.183	1.41396
CL226.Contig1_All	37.45	12.026	-1.64015
Unigene13056_All	12.373	5.61	-1.14179
Unigene13122_All	8.886	2.476	-1.8532
CL339.Contig2_All	9.35	4.596	-1.02712
CL3211.Contig2_All	11.443	4.503	-1.34595
CL853.Contig4_All	3.443	10.85	1.64148
Unigene9702_All	11.35	5.566	-1.02769
CL301.Contig4_All	13.333	6	-1.15028
CL4191.Contig6_All	4.483	2.21	-1.02419
Unigene9774_All	16.72	8.133	-1.04221
CL2808.Contig2_All	9.06	3.953	-1.19728
CL731.Contig6_All	11.66	3.946	-1.56815
CL347.Contig14_All	15.396	6.02	-1.36337
CL207.Contig3_All	4.636	14.783	1.66116
CL606.Contig2_All	18.963	9.206	-1.03992
CL2408.Contig1_All	73.683	182.956	1.31338
CL918.Contig2_All	5.273	1.79	-1.5556
CL1894.Contig1_All	1.27	7.776	2.59096
Unigene16022_All	12.86	5.896	-1.1254
CL5139.Contig5_All	0.076	1.653	4.43474
Unigene7260_All	12.303	4.123	-1.58967
Unigene3187_All	0	7.433	9.53381
CL4453.Contig1_All	6.096	2.936	-1.0512
CL1131.Contig1_All	1.513	9.456	2.6341
CL30.Contig2_All	3.106	20.93	2.73555
Unigene3138_All	5.25	2.36	-1.15569
Unigene4755_All	9.99	3.926	-1.34496
CL253.Contig2_All	0.82	4.22	2.40685
Unigene612_All	4.563	20.413	2.13911
CL4424.Contig2_All	14.043	4.843	-1.54582
Unigene5502_All	54.486	26.966	-1.02464
CL4592.Contig1_All	3.876	9.056	1.2356
Unigene8497_All	12.83	6.41	-1.00226
CL68.Contig2_All	4.65	0	-9.52226
CL1415.Contig2_All	19.286	5.786	-1.74197
Unigene5748_All	98.88	33.66	-1.5795
Unigene787_All	21.073	5.61	-1.92514
CL2634.Contig1_All	1.46	3.763	1.3697
CL1350.Contig4_All	3.473	8.02	1.20175
Unigene5484_All	5.78	15.726	1.42928
Unigene15955_All	7.77	3.036	-1.35689
CL377.Contig19_All	6.25	1.493	-2.09545
Unigene14314_All	8.55	4.253	-1.0064
CL1700.Contig4_All	8.866	3.98	-1.15812
CL965.Contig3_All	1.78	9.083	2.35062
CL2141.Contig5_All	8.88	3.483	-1.35011
CL51.Contig6_All	8.88	2.976	-1.58023
CL1230.Contig7_All	4.203	8.7	1.05426
Unigene8823_All	32.793	14.273	-1.20698
CL3486.Contig1_All	27.963	11.7	-1.26492
CL1639.Contig2_All	6.553	2.08	-1.6531
Unigene14911_All	20.776	9.97	-1.05826
Unigene8507_All	9.14	2.51	-1.8702
Unigene11282_All	11.266	5.313	-1.08399
CL1745.Contig1_All	3.846	1.57	-1.29538
CL2908.Contig2_All	17.123	6.373	-1.43032
CL4994.Contig2_All	0.06	2.103	5.11561
CL259.Contig5_All	3.98	1.506	-1.40458
CL87.Contig6_All	4.136	2.05	-1.01447
Unigene10429_All	26.666	7.973	-1.75942
CL1778.Contig6_All	6.273	2.543	-1.30342
CL1695.Contig1_All	1.653	6.84	2.02932
CL2487.Contig1_All	9.353	2.593	-1.83151
CL4011.Contig2_All	13.293	5.593	-1.25243
CL459.Contig3_All	0.103	6.123	5.87302
Unigene10359_All	24.143	11.62	-1.0571
CL2501.Contig2_All	5.146	2.053	-1.32494
CL258.Contig22_All	5.046	1.626	-1.63589
CL1043.Contig1_All	5.976	2.113	-1.50722
CL4844.Contig1_All	18.236	7.576	-1.26358
CL47.Contig1_All	4.996	1.43	-1.80952
Unigene1972_All	8.356	3.176	-1.39305
Unigene10419_All	24.493	10.713	-1.19431
CL2518.Contig2_All	5.593	2.423	-1.21146
CL3900.Contig2_All	103.973	49.873	-1.06086
Unigene14664_All	9.863	2.016	-2.30382
Unigene2750_All	3.233	0.866	-1.88611
CL3601.Contig1_All	8.093	20.94	1.3547
CL2691.Contig3_All	10.556	4.03	-1.39353
Unigene2637_All	6.036	2.966	-1.02813
Unigene4220_All	2.083	8.55	2.02714
CL167.Contig4_All	4.063	1.66	-1.29397
CL95.Contig13_All	9.666	4.106	-1.23449
CL282.Contig36_All	0.536	3.556	2.73104
CL4416.Contig2_All	6.243	1.626	-1.95871
Unigene16434_All	16.13	7.32	-1.13996
CL1333.Contig3_All	5.25	1.04	-2.3361
CL959.Contig1_All	9.846	20.51	1.05178
CL3657.Contig1_All	23.256	11.236	-1.05768
CL3297.Contig2_All	4.693	1.163	-2.01652
Unigene8115_All	4.46	1.96	-1.18365
CL45.Contig5_All	19.95	7.583	-1.40526
Unigene5057_All	4.81	1.903	-1.33989
CL4187.Contig3_All	11.156	4.236	-1.40411
CL4694.Contig1_All	11.196	4.736	-1.24545
Unigene5142_All	9.183	4.43	-1.05297
Unigene5301_All	11.513	4.88	-1.24095
CL4114.Contig2_All	2.776	0.856	-1.70558
CL2710.Contig2_All	12.59	5.946	-1.08451
CL1001.Contig4_All	17.276	37.2	1.10547
Unigene610_All	3.72	20.433	2.44023
Unigene4870_All	2.153	0.06	-5.21197
CL4094.Contig3_All	16.37	7.996	-1.03881
CL1873.Contig3_All	13.74	6.613	-1.05127
CL4531.Contig1_All	7.75	2.896	-1.42424
CL4173.Contig2_All	7.333	2.673	-1.45555
CL4854.Contig9_All	3.36	1.473	-1.19402
Unigene10411_All	27.573	5.766	-2.27766
CL4461.Contig2_All	13.04	6.266	-1.06248
CL534.Contig3_All	3.766	11.383	1.6068
Unigene726_All	20.83	6.123	-1.78231
CL1947.Contig2_All	15.49	6.456	-1.26628
Unigene325_All	8.336	2.776	-1.58392
CL511.Contig2_All	1.97	6.833	1.78631
CL1639.Contig1_All	12.756	4.93	-1.37572
Unigene16294_All	39.26	18.63	-1.08794
CL2565.Contig4_All	15.976	6.96	-1.21042
Unigene951_All	0.226	4.143	4.19354
Unigene16102_All	12.573	4.883	-1.37259
CL1738.Contig4_All	0.446	4.476	3.31926
CL1364.Contig1_All	2.293	8.49	1.87414
CL1162.Contig1_All	1.03	8.32	3.01609
CL41.Contig3_All	5.573	2.643	-1.07454
CL2794.Contig1_All	5.236	1.21	-2.11597
CL282.Contig46_All	8.123	20.243	1.33486
CL271.Contig10_All	0	3.376	9.35485
CL4580.Contig2_All	2.073	9.366	2.15156
Unigene1895_All	7.9	3.41	-1.2196
CL1675.Contig1_All	10.183	4.83	-1.08525
CL918.Contig3_All	5.523	2.62	-1.08494
CL2819.Contig1_All	13.463	1.906	-2.81368
CL2565.Contig6_All	0.133	3.4	4.65897
CL4554.Contig6_All	13.65	6.173	-1.15003
CL1447.Contig1_All	15.89	0.13	-6.95982
Unigene5335_All	9.053	3.623	-1.32357
CL5004.Contig2_All	4.7	1.696	-1.47741
CL3469.Contig1_All	10.306	4.49	-1.20539
CL2217.Contig2_All	4.62	0.483	-3.28328
Unigene21758_All	19.433	9.163	-1.08832
CL785.Contig6_All	9.533	3.393	-1.48463
CL4901.Contig1_All	0	27.646	9.32582
CL3001.Contig3_All	4.71	1.456	-1.69662
CL3795.Contig2_All	0	4.693	9.32282
Unigene4_All	4.693	0.18	-4.71529
CL1439.Contig2_All	9.53	3.353	-1.5073
CL2921.Contig3_All	7.39	3.143	-1.23521
CL2142.Contig4_All	0.053	3.59	6.06331
CL4332.Contig1_All	6.933	3.28	-1.0818
CL3788.Contig2_All	4.73	1.546	-1.61172
Unigene8347_All	7.746	3.136	-1.30656
CL4974.Contig4_All	2.426	0.51	-2.2538
CL2628.Contig4_All	7.77	1.706	-2.20413
Unigene5256_All	11.346	5.283	-1.10386
Unigene15818_All	3.956	1.586	-1.31713
CL1911.Contig3_All	5.003	2.363	-1.08058
Unigene2017_All	6.71	2.473	-1.44087
Unigene14620_All	4.956	0.656	-2.92333
CL1118.Contig5_All	4.446	1.643	-1.43874
CL4361.Contig5_All	25.693	11.283	-1.18865
Unigene2210_All	3.736	0.793	-2.21523
CL1255.Contig2_All	4.316	1.85	-1.22524
CL4094.Contig2_All	4.446	0.97	-2.19261
Unigene3443_All	4.95	1.263	-1.97662
Unigene12065_All	8.216	1.613	-2.36358
CL1196.Contig4_All	4.126	12.893	1.63129
CL1088.Contig1_All	3.52	0.696	-2.34574
CL4100.Contig5_All	4.696	1.923	-1.2957
CL2685.Contig4_All	7.513	18.763	1.31434
CL195.Contig10_All	4.51	1.91	-1.24229
Unigene3901_All	4.273	0.893	-2.26693
CL1331.Contig2_All	10.553	4.906	-1.10527
CL1745.Contig7_All	4.55	1.953	-1.21954
Unigene392_All	11.683	4.836	-1.2771
Unigene2551_All	2.253	6.313	1.52413
CL4741.Contig2_All	9.91	3.046	-1.70494
CL5096.Contig1_All	0.856	4.51	2.38624
Unigene9980_All	10.52	4.69	-1.16545
CL2238.Contig2_All	7.886	2.816	-1.48226
CL2173.Contig3_All	3.78	1.71	-1.15289
CL1565.Contig2_All	3.383	15.516	2.17531
CL259.Contig4_All	3.51	1.353	-1.38595
CL2038.Contig2_All	4.05	1.213	-1.75245
Unigene4639_All	8.166	4.03	-1.0227
CL462.Contig2_All	5.523	11.6	1.06532
CL2289.Contig1_All	3.836	0.28	-3.79424
Unigene5458_All	9.613	3.296	-1.55484
CL455.Contig4_All	5.62	2.51	-1.16324
Unigene7338_All	37.636	18.343	-1.04066
Unigene8105_All	7.61	3.48	-1.12916
Unigene16051_All	6.776	2.13	-1.67795
CL3796.Contig2_All	4.513	1.79	-1.33342
CL1830.Contig2_All	12.863	3.526	-1.86031
CL230.Contig1_All	6.033	1.75	-1.78
CL982.Contig2_All	0.24	2.353	3.28821
CL1387.Contig4_All	8.623	4.013	-1.10873
CL1724.Contig1_All	16.95	7.7	-1.14118
Unigene22116_All	8.333	0	-9.23181
CL950.Contig5_All	41.803	0	-9.22727
Unigene5040_All	5.24	2.45	-1.1009
Unigene11790_All	5.64	0.526	-3.42814
CL2404.Contig2_All	4.266	2.076	-1.04191
Unigene8282_All	8.436	3.42	-1.30383
CL440.Contig3_All	6.43	2.636	-1.28626
Unigene2647_All	1.033	0.11	-3.26643
Unigene12870_All	9.57	4.41	-1.12099
CL114.Contig2_All	0.006	0.906	7.47648
Unigene19843_All	13.36	6.24	-1.10392
CL201.Contig2_All	3.266	0.683	-2.27486
CL2230.Contig4_All	7.386	1.326	-2.49026
CL878.Contig2_All	4.426	1.683	-1.40968
CL2390.Contig2_All	0.46	2.696	2.55759
Unigene3843_All	1.54	0.146	-3.38173
CL4944.Contig2_All	18.84	6.226	-1.61144
CL2563.Contig5_All	8.636	21.176	1.29377
CL2182.Contig1_All	6.45	2.683	-1.27771
CL1743.Contig2_All	9.323	4.623	-1.01248
CL1976.Contig1_All	1.28	3.456	1.43201
Unigene16513_All	17.66	3.426	-2.3838
CL2512.Contig2_All	17.73	5.673	-1.65587
CL683.Contig11_All	0.146	3.136	4.44823
Unigene11745_All	44.946	17.97	-1.32845
CL1585.Contig2_All	5.89	1.136	-2.38261
CL2351.Contig1_All	2.21	0.1	-4.48892
CL68.Contig18_All	14.746	4.393	-1.75766
CL946.Contig2_All	7.816	3.463	-1.17917
CL385.Contig3_All	1.146	4.116	1.83787
Unigene8137_All	4.26	1.856	-1.20404
CL1388.Contig4_All	5.986	2.566	-1.22418
CL5046.Contig6_All	4.786	1.936	-1.31265
Unigene3315_All	6.976	2.896	-1.27091
Unigene15069_All	1.166	13.953	3.57163
CL442.Contig2_All	7.126	2.693	-1.40326
Unigene7029_All	13.37	4.193	-1.67368
Unigene16507_All	22.86	11.293	-1.01962
CL1.Contig1_All	7.786	2.803	-1.47982
CL1744.Contig5_All	8.903	3.613	-1.3002
CL652.Contig7_All	3.53	0.36	-3.30731
CL30.Contig1_All	5.346	28.103	2.37479
CL1162.Contig2_All	0	6.316	9.16403
CL5141.Contig1_All	0	1.793	9.16353
CL243.Contig1_All	7.73	3.66	-1.07412
Unigene5191_All	6.116	2.343	-1.38287
Unigene14651_All	3.57	0.663	-2.4492
CL1064.Contig1_All	1.15	4.98	2.10498
CL2411.Contig5_All	5.24	1.603	-1.71324
CL1398.Contig2_All	6.373	2.106	-1.60183
CL3195.Contig3_All	5.823	2.426	-1.26482
CL2106.Contig3_All	8.616	4.306	-1.00249
CL848.Contig4_All	2.283	5.87	1.36081
Unigene8693_All	16.623	4.08	-2.04106
Unigene5722_All	13.526	4.98	-1.44398
Unigene10276_All	14.516	5.29	-1.46613
Unigene5687_All	37.15	18.566	-1.00706
CL4432.Contig1_All	5.593	1.706	-1.71494
CL2200.Contig2_All	14.146	6.176	-1.19726
CL2563.Contig4_All	0.596	6.49	3.41515
Unigene4314_All	2.813	0.723	-1.9607
Unigene6904_All	9.89	2.966	-1.74911
CL708.Contig1_All	12.68	6.106	-1.05469
Unigene9779_All	2.356	6.653	1.49121
CL1222.Contig4_All	3.27	1.21	-1.4372
CL4040.Contig2_All	9.703	4.016	-1.27603
Unigene330_All	9.606	3.056	-1.65534
CL710.Contig3_All	40.77	17.266	-1.25628
CL282.Contig44_All	4.19	11.763	1.47545
CL3003.Contig1_All	4.01	1.073	-1.91245
CL338.Contig2_All	14.433	6.9	-1.07259
CL3809.Contig2_All	4.763	1.776	-1.4152
CL4430.Contig2_All	5.59	0.87	-2.69816
CL754.Contig2_All	1.386	6.83	2.30641
CL5091.Contig3_All	7.423	3.006	-1.30934
CL1387.Contig9_All	12.953	4.673	-1.47843
Unigene12476_All	0	3.383	9.10674
Unigene465_All	2.77	0.243	-3.53438
CL4100.Contig3_All	1.103	0.06	-4.19089
Unigene3417_All	4.32	2.053	-1.06852
Unigene15240_All	10.75	2	-2.44487
CL4536.Contig2_All	46.003	22.806	-1.01913
Unigene10020_All	2.856	0.503	-2.51985
CL908.Contig2_All	5.803	2.696	-1.11638
Unigene12808_All	7.623	3.713	-1.04001
Unigene10042_All	12.63	6.163	-1.03761
CL4531.Contig2_All	5.64	2.78	-1.0195
Unigene3777_All	35.35	16.603	-1.11788
Unigene14743_All	16.216	35.436	1.11456
CL1015.Contig10_All	9.783	36.126	1.86833
Unigene16217_All	14.263	5.193	-1.45837
CL1592.Contig3_All	4.61	0.716	-2.69405
CL585.Contig3_All	10.326	4.12	-1.32938
CL1716.Contig1_All	7.763	2.413	-1.68187
Unigene11922_All	12.956	3.03	-2.10121
CL2881.Contig4_All	3.183	10.183	1.67747
Unigene6744_All	9.073	4.353	-1.05965
Unigene2380_All	14.25	6.09	-1.2277
CL1416.Contig20_All	7.166	1.256	-2.5195
Unigene26_All	3.426	11.62	1.75506
Unigene16141_All	10.226	4.58	-1.17076
Unigene4059_All	9.156	4.12	-1.15411
CL2209.Contig3_All	6.166	0.956	-2.69515
CL93.Contig5_All	5.03	2.17	-1.21123
CL4367.Contig1_All	8.44	3.776	-1.1609
CL1585.Contig7_All	9.973	4.95	-1.01336
CL1735.Contig2_All	1.906	6.36	1.73098
Unigene11808_All	14.316	6.6	-1.11799
CL514.Contig2_All	2.15	4.57	1.09192
CL1422.Contig1_All	10.803	3.69	-1.55098
Unigene998_All	12.106	0.773	-3.98995
CL3737.Contig2_All	6.396	2.373	-1.43732
CL1524.Contig4_All	23.06	10.963	-1.0794
CL677.Contig2_All	23.58	10.91	-1.11863
CL295.Contig3_All	6.643	3.173	-1.06602
CL1642.Contig1_All	3.833	0.626	-2.61432
CL972.Contig2_All	8.983	4.26	-1.07779
Unigene14326_All	3.71	1.396	-1.41194
CL1360.Contig5_All	10.57	5.146	-1.04193
CL551.Contig3_All	0.35	6.126	4.12249
CL3587.Contig2_All	2.133	0.776	-1.45198
CL956.Contig2_All	13.46	5.616	-1.27351
CL271.Contig4_All	0.13	2.96	4.48943
Unigene7074_All	48.803	20.55	-1.25309
CL527.Contig2_All	7.553	2.403	-1.65498
CL348.Contig1_All	2.366	0.89	-1.43125
Unigene8098_All	4.166	1.303	-1.6714
Unigene194_All	3.11	7.153	1.20557
CL1230.Contig10_All	1.543	0.183	-3.09548
CL1528.Contig2_All	6.433	2.21	-1.55356
Unigene16036_All	8.703	3.88	-1.16856
CL977.Contig7_All	1.466	0	-9.04207
Unigene11394_All	6.483	3.073	-1.07775
CL2656.Contig2_All	17.653	6.486	-1.45658
CL388.Contig4_All	6.506	2.073	-1.655
CL3243.Contig1_All	3.97	1.093	-1.86242
Unigene13396_All	21.743	4.943	-2.15592
CL4445.Contig2_All	1.15	3.726	1.68889
Unigene2733_All	7.346	2.913	-1.34044
Unigene496_All	0.986	4.01	2.01076
CL989.Contig3_All	5.686	1.14	-2.33067
CL3488.Contig2_All	5.196	1.51	-1.79452
Unigene14419_All	3.82	0.72	-2.41527
Unigene1787_All	2.353	0.4	-2.55465
CL4907.Contig1_All	2.67	0.83	-1.69065
Unigene3969_All	6.416	2.813	-1.1994
Unigene11230_All	0.57	5.086	3.15593
Unigene4687_All	12.76	6.153	-1.05665
CL2796.Contig3_All	6.176	2.87	-1.10783
CL1152.Contig2_All	2.79	1.24	-1.16102
CL445.Contig1_All	12.613	6.02	-1.07307
Unigene8557_All	10.49	3.01	-1.80456
Unigene166_All	5.57	1.09	-2.36227
CL585.Contig2_All	5.7	1.913	-1.57923
CL3930.Contig2_All	6.433	2.803	-1.20268
Unigene8622_All	33.773	16.343	-1.05234
Unigene3699_All	9.02	3.8	-1.25231
CL3298.Contig2_All	2.99	1.493	-1.0063
Unigene7267_All	0.3	3.38	3.46269
CL347.Contig15_All	0.406	3.776	3.19041
CL689.Contig13_All	3.19	6.873	1.10689
CL1801.Contig7_All	5.986	2.496	-1.26461
Unigene8090_All	6.303	1.79	-1.81942
CL1063.Contig1_All	12.533	3.336	-1.90127
Unigene9735_All	13.803	5.946	-1.22028
Unigene11907_All	12.56	1.863	-2.76531
Unigene7310_All	13.536	2.43	-2.49269
Unigene10064_All	6.473	2.143	-1.60486
CL1624.Contig3_All	5.55	1.896	-1.55357
CL88.Contig5_All	4.33	1.563	-1.48105
CL4261.Contig4_All	6.27	1.536	-2.01599
CL848.Contig9_All	0.97	0.056	-4.11883
CL1738.Contig5_All	1.056	5.266	2.30738
Unigene3784_All	7.426	2.77	-1.4272
CL4520.Contig1_All	5.053	2.336	-1.11434
CL1955.Contig2_All	5.336	1.96	-1.45377
Unigene16410_All	15.7	7.086	-1.15017
Unigene12956_All	9.853	4.91	-1.00695
CL3060.Contig1_All	11.083	5.303	-1.07001
Unigene10190_All	13.743	2.886	-2.25696
Unigene3634_All	1.97	5.576	1.49042
Unigene14889_All	1.99	6.076	1.61616
Unigene12786_All	5.656	2.543	-1.15484
Unigene15369_All	9.543	3.723	-1.37115
CL1326.Contig1_All	0.21	2.25	3.40755
CL5145.Contig2_All	1.833	4.93	1.42009
CL2614.Contig2_All	7.083	2.11	-1.73828
CL999.Contig4_All	15.513	6.933	-1.16679
CL2368.Contig2_All	10.993	5.376	-1.03329
CL156.Contig7_All	3.5	0.473	-2.89849
Unigene1662_All	0.153	6.023	5.31383
CL848.Contig10_All	0.826	2.523	1.62868
CL1695.Contig2_All	9.013	3.516	-1.34635
Unigene6687_All	6.64	3.186	-1.06245
CL1166.Contig4_All	5.08	1.643	-1.62748
CL3473.Contig3_All	15.476	7.526	-1.04202
CL2976.Contig1_All	4.096	1.856	-1.14226
CL1360.Contig2_All	9.46	3.816	-1.30823
Unigene4267_All	5.603	2.796	-1.00755
Unigene14211_All	39.18	14.086	-1.48676
Unigene16583_All	4.253	0.786	-2.44273
CL2419.Contig3_All	6.7	2.706	-1.30935
Unigene8407_All	11.583	5.603	-1.0486
Unigene10702_All	0.956	10.21	3.37848
CL337.Contig3_All	4.426	1.75	-1.33809
CL909.Contig3_All	5.236	2.42	-1.11377
CL3233.Contig2_All	4.17	1.423	-1.54513
Unigene12133_All	0.473	4.8	3.33932
Unigene8138_All	3.56	1.373	-1.37701
CL4813.Contig2_All	2.56	6.533	1.34447
Unigene15922_All	0.786	4.22	2.40994
CL809.Contig4_All	0.18	1.306	2.82223
CL2935.Contig1_All	3.99	1.54	-1.37991
Unigene5126_All	6.796	3.206	-1.08758
CL3771.Contig2_All	5.63	1.87	-1.59646
Unigene12942_All	5.71	2.676	-1.09254
Unigene16133_All	7.823	3.153	-1.31042
CL1744.Contig1_All	2.686	0.306	-3.15488
CL1060.Contig2_All	6.786	2.393	-1.50323
CL3160.Contig2_All	23.97	10.683	-1.17102
CL1450.Contig2_All	10.13	4.646	-1.12964
CL80.Contig2_All	4.433	1.7	-1.38756
CL4555.Contig1_All	6.39	2.83	-1.17769
CL2456.Contig1_All	5.32	2.61	-1.02305
CL4428.Contig3_All	4.76	1.756	-1.44178
CL3404.Contig1_All	3.923	1.49	-1.38837
Unigene43_All	1.433	3.946	1.45117
Unigene280_All	5.793	1.723	-1.75914
Unigene13752_All	9.066	1.52	-2.58852
CL3772.Contig2_All	10.573	1.846	-2.51913
CL2628.Contig2_All	5.1	2.133	-1.2621
CL785.Contig3_All	8.173	3.053	-1.41938
CL2025.Contig4_All	3.066	1.306	-1.24273
CL16.Contig1_All	6.41	2.426	-1.39592
CL4769.Contig1_All	7.856	3.406	-1.21001
CL4430.Contig4_All	7.436	1.39	-2.42734
Unigene5685_All	10.17	3.976	-1.3562
Unigene38_All	1.743	4.31	1.29633
CL418.Contig3_All	2.083	6.286	1.59366
Unigene8946_All	6.376	0.98	-2.71335
CL4392.Contig1_All	19.48	7.683	-1.3516
Unigene4277_All	2.733	0.79	-1.78849
Unigene14698_All	23.573	10.733	-1.14004
Unigene5223_All	7.153	3.156	-1.1788
Unigene10889_All	0.55	4.03	2.86132
Unigene16420_All	15.116	5.833	-1.37832
CL2695.Contig1_All	5.746	0.766	-2.91738
CL361.Contig2_All	6.956	1.333	-2.38691
CL3237.Contig3_All	6.94	2.733	-1.34811
Unigene9860_All	10.006	4.823	-1.05584
CL1623.Contig6_All	5.063	1.456	-1.79655
CL3301.Contig2_All	11.986	4.22	-1.51882
Unigene4543_All	7.983	2.676	-1.57955
Unigene5612_All	6.196	1.23	-2.34666
CL1197.Contig1_All	4.023	1.043	-1.95276
CL1796.Contig4_All	7.03	16.866	1.25949
CL5150.Contig2_All	9.32	4.213	-1.14815
Unigene1103_All	0.083	3.156	5.2474
Unigene5049_All	11.146	4.87	-1.20178
Unigene3692_All	0.813	0	-8.86999
CL157.Contig3_All	2.933	1.076	-1.44485
CL2025.Contig8_All	3.8	1.846	-1.05225
CL156.Contig6_All	9.446	4.596	-1.04174
CL109.Contig2_All	5.766	1.813	-1.67562
CL662.Contig2_All	7.336	3.653	-1.01006
Unigene17036_All	3.366	0.27	-3.64553
Unigene11925_All	19.696	9.283	-1.08843
CL1306.Contig2_All	0.05	10.093	7.67089
CL1745.Contig5_All	0.793	0	-8.85515
CL233.Contig5_All	4.103	1.716	-1.25857
CL3585.Contig2_All	5.753	2.716	-1.08255
CL2587.Contig1_All	4.816	22.846	2.24646
CL899.Contig6_All	8.746	2.833	-1.62861
CL389.Contig2_All	10.203	4.006	-1.35898
CL5098.Contig5_All	6.88	1.353	-2.35358
Unigene22084_All	7.35	1.966	-1.88009
CL949.Contig3_All	3.093	0.24	-3.7111
Unigene3042_All	5.306	19.026	1.84193
CL1556.Contig1_All	60.003	139.996	1.2347
Unigene21678_All	0	6.13	8.83739
CL5058.Contig1_All	14.316	7.123	-1.00871
CL1362.Contig2_All	13.796	4.356	-1.67037
CL350.Contig2_All	1.006	0	-8.83592
CL3721.Contig2_All	9.696	3.13	-1.64015
CL256.Contig5_All	4.84	0.84	-2.51862
CL3170.Contig2_All	2.1	5.826	1.45054
CL2013.Contig1_All	6.25	2.45	-1.35224
Unigene11428_All	10.56	4.983	-1.08815
CL3500.Contig2_All	2.706	0.853	-1.66511
CL2664.Contig4_All	3.62	1.103	-1.72378
CL1586.Contig4_All	8.42	3.63	-1.21132
CL2097.Contig1_All	4.82	0.503	-3.26623
CL3022.Contig2_All	1.96	0.14	-3.81803
CL757.Contig3_All	2.856	0.096	-4.89162
Unigene2330_All	12.74	5.676	-1.17503
CL4935.Contig2_All	2.163	0.143	-3.89167
CL4167.Contig3_All	4.556	1.633	-1.47809
CL1257.Contig3_All	13.016	31.253	1.26429
CL258.Contig2_All	4.333	0.9	-2.26864
Unigene3842_All	2.153	0.09	-4.55863
CL4571.Contig2_All	6.82	3.19	-1.09318
CL350.Contig13_All	2.033	0.663	-1.61772
Unigene11593_All	2.423	6.456	1.41316
CL4927.Contig2_All	15.463	7.583	-1.03158
CL4427.Contig2_All	7.273	1.22	-2.59471
Unigene1918_All	5.266	2.486	-1.08425
CL4419.Contig2_All	4.756	2.23	-1.0981
CL270.Contig3_All	5.566	2.466	-1.18294
CL2886.Contig2_All	3.513	1.073	-1.70685
CL190.Contig6_All	2.706	0.883	-1.60926
CL621.Contig10_All	3.26	1.3	-1.33926
CL1347.Contig8_All	3.206	1.523	-1.07425
Unigene16035_All	7.42	3.303	-1.16875
CL851.Contig3_All	10.88	4.856	-1.16521
CL2359.Contig2_All	9.146	3.61	-1.34184
CL4057.Contig4_All	6.126	2.856	-1.10338
Unigene5019_All	1.09	3.033	1.45645
CL2642.Contig3_All	3.223	0.973	-1.73537
CL335.Contig2_All	9.953	4.92	-1.02309
CL1954.Contig4_All	4.946	1.53	-1.69169
Unigene5290_All	11.953	4.1	-1.55326
CL1249.Contig3_All	12.243	5.95	-1.04295
CL683.Contig8_All	0.056	2.353	5.39642
CL1015.Contig11_All	0.673	21.023	4.92956
CL4297.Contig2_All	2.16	0.436	-2.29812
Unigene8724_All	7.043	1.866	-1.93136
CL1304.Contig1_All	5.91	2.766	-1.09407
Unigene13466_All	30.626	15.103	-1.01861
CL1072.Contig2_All	1.443	0.166	-3.08422
CL1118.Contig9_All	4.023	1.85	-1.1233
Unigene9712_All	2.793	0.563	-2.3144
CL2141.Contig4_All	8.87	3.836	-1.21698
CL2939.Contig2_All	6.18	3	-1.0442
CL4899.Contig1_All	3.57	0.793	-2.18083
CL4032.Contig1_All	7.466	2.583	-1.53981
CL207.Contig13_All	6.363	13.92	1.13216
Unigene15975_All	5.526	2.23	-1.30553
CL2015.Contig8_All	2.47	0.986	-1.32679
Unigene2145_All	12.33	5.656	-1.1231
CL793.Contig1_All	5.73	2.693	-1.08986
CL3789.Contig1_All	2.85	1.133	-1.33353
CL4113.Contig2_All	6.94	3.426	-1.01801
Unigene13355_All	8.933	2.296	-1.96587
CL126.Contig3_All	3.6	0	-8.74882
CL2411.Contig4_All	4.673	1.646	-1.52234
CL3017.Contig1_All	17.9	8.706	-1.04379
CL51.Contig5_All	7.126	2.983	-1.25942
CL5125.Contig2_All	8.616	1.563	-2.47876
Unigene14279_All	5.213	2.476	-1.07702
CL2165.Contig2_All	65.94	25.57	-1.38967
Unigene12916_All	2.223	0.443	-2.33003
Unigene15144_All	4.466	0.806	-2.48683
CL290.Contig11_All	0.37	1.396	1.89955
CL5104.Contig8_All	1.196	0.04	-4.84784
CL4526.Contig1_All	12.323	5.01	-1.3157
Unigene5222_All	4.443	1.39	-1.67637
Unigene8151_All	4.636	2.223	-1.05903
CL3839.Contig2_All	3.273	0.56	-2.5461
Unigene13271_All	18.296	9.04	-1.02027
CL1290.Contig2_All	20.153	9.686	-1.06093
CL683.Contig10_All	0.463	3.703	3.00341
CL1202.Contig4_All	3.583	0.976	-1.87949
CL3985.Contig1_All	2.826	9.763	1.77961
Unigene14254_All	2.203	6.516	1.55811
CL258.Contig3_All	5.596	2.406	-1.22174
Unigene5216_All	3.326	0.876	-1.92917
Unigene8320_All	7.776	3.133	-1.31391
CL627.Contig6_All	5.153	1.266	-2.00739
Unigene4196_All	8.7	3.47	-1.3289
Unigene15906_All	4.89	1.28	-1.92653
CL4725.Contig4_All	4.403	1.616	-1.44893
Unigene11532_All	12.473	6.153	-1.02177
CL2810.Contig1_All	3.406	1.21	-1.49608
CL1021.Contig14_All	5.126	2.186	-1.22565
CL2198.Contig1_All	4.76	1.303	-1.87081
CL2791.Contig2_All	8.893	4.433	-1.005
CL703.Contig6_All	2.15	0	-8.71511
Unigene6567_All	4.34	1.283	-1.75547
CL2025.Contig6_All	3.653	1.653	-1.13903
CL457.Contig4_All	8.843	4.1	-1.1176
Unigene8110_All	6.23	3.036	-1.04011
CL4230.Contig1_All	5.363	2.59	-1.05466
CL163.Contig6_All	1.62	6.676	2.04333
CL4472.Contig2_All	6.866	1.443	-2.25532
Unigene2004_All	3.226	8.773	1.44594
CL1661.Contig2_All	13.256	6.336	-1.06891
CL195.Contig7_All	2.736	0.91	-1.59262
CL4854.Contig6_All	4.263	2.103	-1.02806
Unigene6581_All	3.443	1.5	-1.20333
Unigene9688_All	4.916	2.276	-1.11203
CL3532.Contig1_All	1.346	6.32	2.22163
CL3518.Contig1_All	2.453	5.78	1.23636
Unigene11886_All	22.13	9.993	-1.14794
CL680.Contig1_All	7.793	3.856	-1.01735
CL2051.Contig7_All	4.223	10.766	1.33228
CL4527.Contig2_All	6.943	2.98	-1.21968
CL1414.Contig2_All	4.41	1.316	-1.75856
Unigene13110_All	6.753	2.19	-1.61578
Unigene8375_All	4.043	0.54	-2.91207
Unigene14682_All	10.28	4.763	-1.1099
Unigene11754_All	38.66	19.1	-1.0206
CL569.Contig3_All	3.86	1.903	-1.02538
Unigene22052_All	0	21.84	8.6784
CL4378.Contig1_All	10.046	4.683	-1.10313
Unigene10401_All	35.81	17.626	-1.02351
CL93.Contig4_All	2.353	0.696	-1.76703
Unigene403_All	3.07	0.41	-2.90622
Unigene8802_All	5.02	1.36	-1.89562
CL3667.Contig1_All	5.286	2.47	-1.1016
CL1774.Contig1_All	9.59	3.953	-1.28118
Unigene2052_All	1.356	0.253	-2.4079
Unigene8957_All	3.263	0.77	-2.10066
Unigene5839_All	4.883	0.99	-2.32084
CL2078.Contig2_All	1.696	4.256	1.32843
CL364.Contig1_All	13.08	4.053	-1.70074
Unigene3204_All	18.946	7.446	-1.35673
Unigene13118_All	25.496	12.38	-1.04665
CL4218.Contig1_All	4.336	1.613	-1.42694
CL2216.Contig3_All	4.5	10	1.14559
Unigene5317_All	10.07	4.78	-1.07741
CL7.Contig17_All	5.506	11.183	1.00705
CL746.Contig8_All	3.806	1.216	-1.65121
Unigene5187_All	8.03	3.823	-1.07572
CL870.Contig5_All	2.2	0.64	-1.78231
CL2199.Contig3_All	2.066	0.183	-3.50359
CL4865.Contig2_All	81.06	40.816	-1.00078
Unigene16401_All	15.736	7.38	-1.09676
CL1198.Contig4_All	5.426	2.253	-1.27192
Unigene1670_All	4.12	1.483	-1.48031
Unigene16738_All	0.446	2.71	2.60307
CL1843.Contig3_All	5.073	2.483	-1.03191
Unigene12940_All	7.723	2.806	-1.46565
Unigene12370_All	10.846	4.203	-1.3655
CL948.Contig9_All	5.15	1.793	-1.52143
CL2711.Contig4_All	8.96	4.01	-1.16909
Unigene11440_All	7.58	3.28	-1.21049
CL473.Contig2_All	5.703	1.083	-2.42088
CL1051.Contig2_All	5.413	2.153	-1.33276
CL1624.Contig1_All	4.89	1.75	-1.48132
Unigene13475_All	7.99	2.07	-1.96277
CL4865.Contig1_All	12.27	5.676	-1.11577
Unigene16108_All	8.106	2.57	-1.66545
CL1949.Contig1_All	2.563	0.62	-2.04981
Unigene5244_All	4.38	0.856	-2.36444
CL2228.Contig4_All	30.976	15.39	-1.01937
CL4833.Contig3_All	10.316	5.16	-1.00096
CL571.Contig3_All	6.533	2.483	-1.39819
CL4994.Contig3_All	1.666	0.326	-2.33079
CL3912.Contig2_All	11.423	5.48	-1.06123
Unigene5639_All	5.513	1.16	-2.25372
Unigene14999_All	17.953	8.506	-1.08168
CL2914.Contig1_All	4.673	2.21	-1.08605
CL1477.Contig9_All	0.513	0.04	-3.67702
CL1939.Contig3_All	4.243	1.89	-1.17304
Unigene454_All	8.746	2.8	-1.6558
CL1375.Contig2_All	10.886	4.83	-1.16981
CL1596.Contig2_All	1.706	0.7	-1.26553
CL2574.Contig1_All	30.39	70.686	1.19391
CL2190.Contig4_All	13.083	6.106	-1.09723
CL1883.Contig1_All	2.403	0.626	-1.95647
Unigene2083_All	5.03	10.703	1.08202
Unigene7285_All	13.4	4.26	-1.67002
Unigene11345_All	0.123	1.51	3.61205
Unigene15026_All	19.026	8.36	-1.18929
CL41.Contig2_All	1.136	0.2	-2.52497
CL4122.Contig3_All	2.66	0.533	-2.31866
Unigene6074_All	6.833	1.12	-2.63259
Unigene8267_All	2.563	0.993	-1.37674
Unigene7082_All	63.34	30.373	-1.07704
CL1189.Contig1_All	4.45	1.083	-2.04843
Unigene13628_All	3.103	0.45	-2.79637
Unigene12966_All	12.36	5.803	-1.09085
Unigene581_All	30.99	14.676	-1.08501
CL2051.Contig1_All	0.486	7.276	3.90354
Unigene8878_All	14.496	5.006	-1.54841
Unigene16480_All	12.426	4.636	-1.42902
Unigene4439_All	4.396	10.276	1.21703
Unigene12414_All	4.46	0.236	-4.25602
Unigene4505_All	3.476	1.096	-1.67113
Unigene5461_All	4.726	13.716	1.53019
CL1387.Contig5_All	6.43	3.12	-1.03343
CL967.Contig3_All	1.813	6.38	1.81289
Unigene1006_All	3.04	0.393	-2.9639
Unigene11312_All	4.46	2.12	-1.07076
Unigene4019_All	0.103	2.506	4.6074
CL1232.Contig16_All	3.733	1.24	-1.59905
CL606.Contig1_All	7.626	3.28	-1.22181
CL68.Contig19_All	6.783	1.333	-2.35802
CL607.Contig1_All	3.76	1.136	-1.73942
Unigene13101_All	2.876	0.79	-1.87505
Unigene2843_All	3.53	0.79	-2.15559
CL775.Contig2_All	13.173	6.13	-1.10565
CL689.Contig12_All	0.166	4.506	4.79507
CL3836.Contig2_All	4.133	0.693	-2.5743
Unigene6709_All	5.186	1.873	-1.4702
CL2689.Contig1_All	2.823	0.906	-1.63302
Unigene16115_All	10.686	5.306	-1.01407
CL1679.Contig9_All	6.366	2.81	-1.19024
CL5033.Contig3_All	6.133	1.663	-1.88062
Unigene3021_All	0.133	7.073	5.69234
Unigene8566_All	7.543	2.43	-1.64448
CL391.Contig3_All	2.47	1.096	-1.15701
Unigene16089_All	0.813	3.083	1.92337
CL1230.Contig5_All	0.026	1.01	5.23855
CL1015.Contig6_All	1.73	8.003	2.21376
CL1060.Contig3_All	4.44	1.803	-1.30596
Unigene11464_All	7.24	3.103	-1.22507
CL1802.Contig6_All	10.94	4.966	-1.13624
CL667.Contig3_All	4.66	2.143	-1.1141
CL3009.Contig1_All	10.69	4.666	-1.19768
CL3049.Contig3_All	3.106	0.696	-2.1495
Unigene15908_All	3.636	1.5	-1.27461
CL1422.Contig2_All	10.76	4.52	-1.25322
CL95.Contig10_All	9.51	3.493	-1.45394
CL207.Contig10_All	9.003	18.386	1.02784
CL2840.Contig1_All	4.093	1.886	-1.12255
CL2746.Contig1_All	10.82	4.906	-1.13859
Unigene11270_All	5.386	2.256	-1.26384
CL1190.Contig6_All	3.96	1.946	-1.0275
CL4750.Contig5_All	4.433	2.186	-1.02181
Unigene5315_All	8.153	3.87	-1.0745
CL1064.Contig4_All	0.653	3.316	2.3541
CL769.Contig2_All	4.053	1.493	-1.44463
Unigene8302_All	7.503	3.52	-1.0947
Unigene5686_All	20.343	9.753	-1.06318
Unigene14532_All	2.356	10.696	2.16878
CL1774.Contig2_All	9.453	3.696	-1.36407
Unigene12705_All	1.166	0.246	-2.26553
Unigene13235_All	25.81	58.513	1.15855
CL869.Contig4_All	2.08	0.796	-1.39478
Unigene225_All	3.28	1.15	-1.52555
Unigene11251_All	5.396	2.49	-1.11707
CL3978.Contig4_All	21.85	10.763	-1.03095
Unigene5774_All	12.26	5.006	-1.29238
Unigene8252_All	8.333	3.756	-1.1516
Unigene17060_All	0.1	5.153	5.66433
CL448.Contig2_All	22.226	10.333	-1.12578
CL1939.Contig4_All	4.79	2.39	-1.00649
CL315.Contig3_All	15.116	7.58	-1.00105
Unigene2278_All	4.736	2.15	-1.14458
CL186.Contig1_All	5.506	2.613	-1.07471
Unigene1659_All	4.263	1.863	-1.19047
Unigene107_All	4.803	2.1	-1.19817
CL4900.Contig2_All	5.343	0.74	-2.85136
Unigene701_All	13.133	5.34	-1.29963
Unigene5072_All	5.43	1.743	-1.64481
CL42.Contig1_All	5.65	1.01	-2.48487
Unigene18137_All	7.19	0.046	-7.33901
CL4575.Contig2_All	20.686	10.236	-1.01622
Unigene3807_All	1.33	4.57	1.77143
Unigene11731_All	4.043	1.17	-1.78482
CL2797.Contig1_All	17.116	55.86	1.69234
Unigene11734_All	25.07	11.116	-1.18147
Unigene3886_All	2.616	0.826	-1.67404
Unigene2229_All	4.9	2.323	-1.08345
CL1442.Contig1_All	3.523	0.983	-1.847
Unigene11341_All	3.593	1.216	-1.56896
Unigene5342_All	8.626	4.24	-1.02543
Unigene5085_All	3.833	1.53	-1.32183
CL468.Contig2_All	2.71	7.026	1.36457
CL569.Contig1_All	4.806	2.326	-1.04841
CL1311.Contig5_All	3.133	6.896	1.13224
Unigene8920_All	10.076	2.28	-2.16167
Unigene16028_All	10.363	4.743	-1.13095
CL4477.Contig2_All	3.703	1.236	-1.58658
CL2393.Contig2_All	2.013	0.336	-2.58495
CL5126.Contig3_All	3.733	0.58	-2.69348
Unigene8219_All	6.313	2.676	-1.24193
CL511.Contig4_All	1.13	4.276	1.91213
CL1843.Contig1_All	11.43	5.23	-1.13317
Unigene14788_All	47.616	22.48	-1.09251
Unigene15968_All	6.076	2.566	-1.24368
CL346.Contig2_All	2.466	0.296	-3.06563
Unigene6851_All	8.596	2.72	-1.67612
Unigene5893_All	3.12	0.306	-3.34513
Unigene14857_All	14.84	7.286	-1.02825
Unigene13578_All	9.106	1.613	-2.5106
CL1029.Contig3_All	7.683	3.736	-1.04319
Unigene2571_All	2.713	0.9	-1.58975
CL591.Contig2_All	7.466	20.17	1.41446
CL1531.Contig2_All	3.8	0.843	-2.17373
CL3343.Contig2_All	5.476	2.476	-1.14516
CL347.Contig13_All	6.406	2.243	-1.51342
CL14.Contig3_All	3.91	1.606	-1.28072
Unigene6757_All	6.806	2.576	-1.40074
Unigene4608_All	7.64	2.77	-1.46807
Unigene12823_All	6.646	3.276	-1.02242
CL4242.Contig2_All	2.11	4.426	1.06106
CL2222.Contig1_All	6.25	2.52	-1.3176
CL4440.Contig2_All	5.59	2.353	-1.25293
CL741.Contig1_All	25.7	5.876	-2.1475
CL1867.Contig8_All	3.616	0.583	-2.60052
CL269.Contig1_All	8.793	4.376	-1.01377
CL249.Contig5_All	1.273	0.15	-3.06345
Unigene16330_All	55.603	26.09	-1.10531
CL3587.Contig3_All	1.173	0.316	-1.89686
CL4867.Contig3_All	3.316	1.13	-1.55694
Unigene8536_All	11.536	4.913	-1.23773
CL3543.Contig2_All	14.16	6.316	-1.17511
Unigene12728_All	4.556	2.156	-1.07745
CL1524.Contig3_All	6.403	2.666	-1.27748
CL2934.Contig4_All	3.616	1.036	-1.80222
CL2323.Contig2_All	3.623	1.36	-1.42503
Unigene13058_All	7.393	3.503	-1.07762
Unigene2630_All	4.363	1.533	-1.51448
CL1005.Contig5_All	2.73	1.36	-1.00693
Unigene7254_All	13.42	5.3	-1.3437
CL4013.Contig1_All	3.52	1.76	-1.00464
CL302.Contig6_All	1.456	0.216	-2.74102
Unigene19673_All	0.016	2.58	7.27749
CL4916.Contig1_All	13.2	4.273	-1.63133
CL14.Contig5_All	2.193	0.69	-1.67648
CL2565.Contig3_All	8.83	3.596	-1.30664
CL4463.Contig2_All	11.5	2.416	-2.26221
CL724.Contig4_All	6.356	2.396	-1.41001
Unigene8310_All	7.396	3.16	-1.22977
Unigene7455_All	14.86	3.286	-2.19792
CL2387.Contig2_All	1.806	0.016	-6.81853
Unigene14300_All	5.02	1.39	-1.86085
CL5144.Contig5_All	7.823	1.356	-2.52532
CL989.Contig2_All	1.636	0.066	-4.65034
Unigene647_All	3.86	0.643	-2.59306
CL621.Contig8_All	3.466	1.67	-1.04636
Unigene7462_All	9.146	1.466	-2.66283
CL5014.Contig2_All	6.623	2.96	-1.1693
CL3488.Contig11_All	2.333	0.65	-1.85616
CL3443.Contig2_All	3.823	1.55	-1.31295
CL3926.Contig2_All	7.026	0.56	-3.66777
Unigene4976_All	3.516	1.396	-1.33175
CL4158.Contig1_All	2.023	0.59	-1.77392
Unigene4739_All	1.946	4.913	1.33628
Unigene717_All	7.903	2.056	-1.95747
Unigene11246_All	3.896	1.693	-1.20467
CL440.Contig7_All	3.196	1.526	-1.0649
Unigene10926_All	0	10.503	8.40976
Unigene9946_All	8.723	4.24	-1.04204
CL2964.Contig1_All	6.3	1.793	-1.8152
CL2964.Contig3_All	3.153	0.656	-2.26531
CL5159.Contig2_All	10.74	4.63	-1.22459
Unigene8386_All	6.166	2.453	-1.33631
Unigene102_All	4.933	2.383	-1.05163
CL627.Contig11_All	5.846	1.986	-1.56986
CL157.Contig10_All	3.723	1.73	-1.10148
Unigene3228_All	5.24	2.423	-1.11528
Unigene15087_All	16.363	2.993	-2.47044
CL2508.Contig2_All	2.35	8.016	1.75815
CL2338.Contig5_All	6.313	3.106	-1.02327
Unigene16653_All	2.343	0.476	-2.2982
Unigene3690_All	5.053	1.976	-1.36265
CL3395.Contig1_All	12.393	5.91	-1.07064
CL1116.Contig4_All	2.076	0.28	-2.88363
Unigene5467_All	4.293	1.143	-1.92468
CL3371.Contig1_All	5.196	1.816	-1.51418
CL249.Contig6_All	4.583	2.186	-1.07967
CL2689.Contig3_All	3.796	1.466	-1.37637
Unigene17260_All	2.923	26.683	3.17571
CL14.Contig11_All	0.36	2.743	2.91286
CL4543.Contig2_All	4.906	2.243	-1.13397
Unigene7115_All	17.286	5.866	-1.57683
Unigene7139_All	6.383	1.213	-2.40613
CL4998.Contig2_All	3.933	1.906	-1.05498
CL2685.Contig3_All	1.07	8.48	2.97705
Unigene13428_All	22.633	10.556	-1.10386
Unigene6005_All	6.833	1.596	-2.12031
CL4576.Contig2_All	5.52	2.58	-1.09477
Unigene256_All	2.413	0.593	-2.01772
CL829.Contig2_All	7.273	3.333	-1.12586
Unigene5011_All	42.333	19.653	-1.1162
Unigene8220_All	4.3	1.903	-1.1775
CL1154.Contig2_All	11.203	5.396	-1.05241
CL698.Contig8_All	6.123	2.116	-1.52633
CL182.Contig2_All	0.306	2.426	2.95268
Unigene3488_All	6.54	3.263	-1.01865
CL853.Contig5_All	8.31	20.173	1.26315
Unigene15870_All	4.12	1.916	-1.10682
CL302.Contig3_All	1.296	0.156	-3.07254
CL1217.Contig1_All	8.106	3.546	-1.19321
CL237.Contig2_All	4.09	1.446	-1.50216
Unigene2727_All	4.186	1.813	-1.20811
CL731.Contig8_All	5.603	1.853	-1.60336
CL2691.Contig4_All	4.726	10.23	1.10883
Unigene5488_All	6.506	1.813	-1.85776
CL1704.Contig6_All	1.393	0	-8.35275
CL1387.Contig1_All	5.823	1.773	-1.73192
Unigene14978_All	13.506	6	-1.17328
CL3488.Contig9_All	6.413	2.853	-1.16994
CL3906.Contig1_All	13.843	4.006	-1.78756
Unigene13310_All	14.626	6.946	-1.08015
CL7.Contig15_All	0.5	2.953	2.54215
CL3703.Contig1_All	2.523	1.26	-1.01189
CL3947.Contig1_All	6.223	2.706	-1.20897
CL1357.Contig2_All	5.146	1.6	-1.69457
CL279.Contig5_All	5.596	2.1	-1.41114
CL1275.Contig4_All	4.14	1.84	-1.16885
Unigene11349_All	4.616	2.186	-1.07627
CL4784.Contig2_All	2.51	0.626	-2.00115
CL1807.Contig2_All	2.69	1.1	-1.28863
CL856.Contig10_All	0.043	0.65	3.96288
CL865.Contig3_All	9.196	4.126	-1.16195
Unigene4255_All	0.516	7.47	3.84188
CL1962.Contig1_All	3.026	1.056	-1.52155
Unigene9110_All	3.22	0.483	-2.74281
Unigene9843_All	3.376	7.123	1.06805
Unigene3425_All	5.976	2.95	-1.01956
Unigene16266_All	8.71	3.46	-1.34194
CL5164.Contig2_All	8.753	1.273	-2.79342
Unigene14344_All	6.206	2.923	-1.088
Unigene5629_All	15.676	7.7	-1.03085
[truncated: 5,875 more rows]
